# Supplementary material for: 3-(2-Chloro­phen­yl)-4-(4-nitro­phen­yl)-1H-1,2,4-triazole-5(4H)-thione
Source: Acta Crystallogr Sect E Struct Rep Online. 2011 Jun 11;67(Pt 7):o1612. doi: 10.1107/S1600536811020459 (PMC3152097; doi:10.1107/S1600536811020459)
Supplement: Supplementary file 1 [file e-67-o1612-sup1.cif]

##############################################################################
#                                                                            #
# This CIF contains the data in a paper accepted for publication in          #
# Acta Crystallographica Section E. It conforms to the requirements of       #
# Notes for Authors for Acta Crystallographica Section E, and has been       #
# peer reviewed under the auspices of the IUCr Commission on Journals.       #
#                                                                            #
# Full details of the Crystallographic Information File format               #
# are given in the paper "The Crystallographic Information File (CIF):       #
# a New Standard Archive File for Crystallography" by S. R. Hall, F. H.      #
# Allen and I. D. Brown [Acta Cryst. (1991), A47, 655-685].                  #
#                                                                            #
# The current version of the core CIF dictionary is obtainable from          #
# ftp://ftp.iucr.org/pub/cif_core.dic.                                       #
#                                                                            #
# Software is freely available for graphical display of the structure(s)     #
# in this CIF. For information consult the CIF software page                 #
# http://www.iucr.org/resources/cif/software.                                #
#                                                                            #
# This file may be used for bona fide research purposes within the           #
# scientific community so long as proper attribution is given to the journal # 
# article from which it was obtained.                                        #
#                                                                            #
##############################################################################
data_I
_audit_creation_method     SHELXL97
_chemical_name_systematic
;
3-(2-Chlorophenyl)-4-(4-nitrophenyl)-1<i>H</i>-1,2,4-triazole-5(4<i>H</i>)-
thione
;
_chemical_name_common     ?
_chemical_formula_moiety     'C14 H9 Cl N4 O2 S'
_chemical_formula_sum     'C14 H9 Cl N4 O2 S'
_chemical_formula_iupac     'C14 H9 Cl N4 O2 S'
_chemical_formula_weight     332.77
_chemical_melting_point     ?
_symmetry_cell_setting     monoclinic
_symmetry_space_group_name_H-M     'P 21/n'
_symmetry_space_group_name_Hall     '-P 2yn'
loop_
    _symmetry_equiv_pos_as_xyz
    'x, y, z'
    '-x+1/2, y+1/2, -z+1/2'
    '-x, -y, -z'
    'x-1/2, -y-1/2, z-1/2'
_cell_length_a     6.7262(13)
_cell_length_b     17.109(3)
_cell_length_c     13.101(3)
_cell_angle_alpha     90.00
_cell_angle_beta     95.89(3)
_cell_angle_gamma     90.00
_cell_volume     1499.7(5)
_cell_formula_units_Z     4
_cell_measurement_reflns_used     4038
_cell_measurement_theta_min     2.38
_cell_measurement_theta_max     29.19
_cell_measurement_temperature     298(2)
_exptl_crystal_description     block
_exptl_crystal_colour     brown
_exptl_crystal_size_max     0.35
_exptl_crystal_size_mid     0.3
_exptl_crystal_size_min     0.3
_exptl_crystal_density_diffrn     1.474
_exptl_crystal_density_meas     ?
_exptl_crystal_density_method     'not measured'
_exptl_crystal_F_000     680.0
_exptl_absorpt_coefficient_mu     0.405
_exptl_absorpt_correction_type     none
_exptl_absorpt_process_details     ?
_exptl_absorpt_correction_T_min     ?
_exptl_absorpt_correction_T_max     ?
_exptl_special_details
;
;
_diffrn_ambient_temperature     298(2)
_diffrn_radiation_type     MoK\a
_diffrn_radiation_wavelength     0.71073
_diffrn_radiation_source     'fine-focus sealed tube'
_diffrn_radiation_monochromator     graphite
_diffrn_measurement_device_type     'Stoe IPDS 2T'
_diffrn_measurement_method     'rotation method'
_diffrn_detector_area_resol_mean     0.15
_diffrn_reflns_number     16462
_diffrn_reflns_av_R_equivalents     0.0603
_diffrn_reflns_av_sigmaI/netI     0.0407
_diffrn_reflns_theta_min     2.38
_diffrn_reflns_theta_max     29.19
_diffrn_reflns_theta_full     29.19
_diffrn_measured_fraction_theta_max     0.994
_diffrn_measured_fraction_theta_full     0.994
_diffrn_reflns_limit_h_min     -9
_diffrn_reflns_limit_h_max     9
_diffrn_reflns_limit_k_min     -23
_diffrn_reflns_limit_k_max     22
_diffrn_reflns_limit_l_min     -16
_diffrn_reflns_limit_l_max     17
_diffrn_standards_number     ?
_diffrn_standards_interval_count     ?
_diffrn_standards_interval_time     ?
_diffrn_standards_decay_%     ?
_refine_special_details
;
Refinement of <i>F</i>^2^ against ALL reflections. The weighted <i>R</i>-factor
<i>wR</i> and goodness of fit <i>S</i> are based on <i>F</i>^2^, conventional
<i>R</i>-factors <i>R</i> are based on <i>F</i>, with <i>F</i> set to zero for
negative <i>F</i>^2^. The threshold expression of <i>F</i>^2^ >
\s(<i>F</i>^2^) is used only for calculating <i>R</i>-factors(gt) <i>etc</i>.
and is not relevant to the choice of reflections for refinement.
<i>R</i>-factors based on <i>F</i>^2^ are statistically about twice as large
as those based on <i>F</i>, and <i>R</i>-factors based on ALL data will be
even larger.
;
_reflns_number_total     4038
_reflns_number_gt     2850
_reflns_threshold_expression     I>2\s(I)
_refine_ls_structure_factor_coef     Fsqd
_refine_ls_matrix_type     full
_refine_ls_R_factor_all     0.1060
_refine_ls_R_factor_gt     0.0724
_refine_ls_wR_factor_gt     0.1602
_refine_ls_wR_factor_ref     0.1740
_refine_ls_goodness_of_fit_ref     1.176
_refine_ls_restrained_S_all     1.176
_refine_ls_number_reflns     4038
_refine_ls_number_parameters     203
_refine_ls_number_restraints     0
_refine_ls_hydrogen_treatment     mixed
_refine_ls_weighting_scheme     calc
_refine_ls_weighting_details
       'calc w = 1/[\s^2^(Fo^2^)+(0.0706P)^2^+0.4737P] where P=(Fo^2^+2Fc^2^)/3'
_atom_sites_solution_hydrogens     geom
_atom_sites_solution_primary     direct
_atom_sites_solution_secondary     difmap
_refine_ls_shift/su_max     0.001
_refine_ls_shift/su_mean     0.000
_refine_diff_density_max     0.257
_refine_diff_density_min     -0.227
_refine_ls_extinction_method     none
_refine_ls_extinction_coef     ?
loop_
    _atom_type_symbol
    _atom_type_description
    _atom_type_scat_dispersion_real
    _atom_type_scat_dispersion_imag
    _atom_type_scat_source
    'C' 'C' 0.0033 0.0016
                         'International Tables Vol C Tables 4.2.6.8 and 6.1.1.4'
    'H' 'H' 0.0000 0.0000
                         'International Tables Vol C Tables 4.2.6.8 and 6.1.1.4'
    'N' 'N' 0.0061 0.0033
                         'International Tables Vol C Tables 4.2.6.8 and 6.1.1.4'
    'O' 'O' 0.0106 0.0060
                         'International Tables Vol C Tables 4.2.6.8 and 6.1.1.4'
    'S' 'S' 0.1246 0.1234
                         'International Tables Vol C Tables 4.2.6.8 and 6.1.1.4'
    'Cl' 'Cl' 0.1484 0.1585
                         'International Tables Vol C Tables 4.2.6.8 and 6.1.1.4'
_computing_data_collection     'X-AREA (Stoe & Cie, 2005)'
_computing_cell_refinement     'X-AREA (Stoe & Cie, 2005)'
_computing_data_reduction     'X-AREA (Stoe & Cie, 2005)'
_computing_structure_solution     'SHELXS97 (Sheldrick, 2008)'
_computing_structure_refinement     'SHELXL97 (Sheldrick, 2008)'
_computing_molecular_graphics     'ORTEP-3 for Windows (Farrugia, 1997)'
_computing_publication_material     'WinGX (Farrugia, 1999)'
loop_
    _atom_site_type_symbol
    _atom_site_label
    _atom_site_fract_x
    _atom_site_fract_y
    _atom_site_fract_z
    _atom_site_U_iso_or_equiv
    _atom_site_adp_type
    _atom_site_calc_flag
    _atom_site_refinement_flags
    _atom_site_occupancy
    _atom_site_symmetry_multiplicity
    _atom_site_disorder_assembly
    _atom_site_disorder_group
    S S1 0.23357(11) 1.07003(4) 0.08833(6) 0.0535(2) Uani d . 1 1 . .
    Cl Cl1 0.4224(2) 0.80997(7) 0.35611(8) 0.0955(4) Uani d . 1 1 . .
    N N3 0.4499(3) 0.94203(12) 0.15936(15) 0.0400(5) Uani d . 1 1 . .
    C C8 0.2956(4) 0.97505(15) 0.09792(19) 0.0417(6) Uani d . 1 1 . .
    C C7 0.4517(4) 0.86289(16) 0.13680(19) 0.0433(6) Uani d . 1 1 . .
    C C9 0.5843(4) 0.98312(15) 0.23334(19) 0.0403(5) Uani d . 1 1 . .
    N N2 0.2132(4) 0.91476(14) 0.04511(19) 0.0512(6) Uani d . 1 1 . .
    C C14 0.7779(4) 0.99626(19) 0.2123(2) 0.0538(7) Uani d . 1 1 . .
    H H14 0.8207 0.9795 0.1506 0.065 Uiso calc R 1 1 . .
    C C12 0.8404(4) 1.05784(17) 0.3744(2) 0.0512(7) Uani d . 1 1 . .
    N N1 0.3080(4) 0.84485(14) 0.06799(19) 0.0523(6) Uani d . 1 1 . .
    C C6 0.6088(4) 0.80956(16) 0.1831(2) 0.0479(6) Uani d . 1 1 . .
    C C11 0.6475(5) 1.04638(19) 0.3956(2) 0.0555(7) Uani d . 1 1 . .
    H H11 0.6049 1.0640 0.4569 0.067 Uiso calc R 1 1 . .
    C C5 0.7588(5) 0.78584(19) 0.1248(3) 0.0644(9) Uani d . 1 1 . .
    H H5 0.7544 0.8011 0.0565 0.077 Uiso calc R 1 1 . .
    N N4 0.9821(5) 1.09731(19) 0.4514(2) 0.0732(8) Uani d . 1 1 . .
    C C1 0.6151(5) 0.78478(19) 0.2838(2) 0.0612(8) Uani d . 1 1 . .
    C C13 0.9084(4) 1.0349(2) 0.2844(2) 0.0598(8) Uani d . 1 1 . .
    H H13 1.0395 1.0449 0.2716 0.072 Uiso calc R 1 1 . .
    C C10 0.5174(4) 1.00804(19) 0.3240(2) 0.0508(7) Uani d . 1 1 . .
    H H10 0.3858 0.9991 0.3367 0.061 Uiso calc R 1 1 . .
    O O2 1.1498(5) 1.1103(2) 0.4306(3) 0.1210(13) Uani d . 1 1 . .
    C C2 0.7732(8) 0.7390(2) 0.3270(3) 0.0859(13) Uani d . 1 1 . .
    H H2 0.7789 0.7230 0.3951 0.103 Uiso calc R 1 1 . .
    O O1 0.9257(5) 1.1125(2) 0.5332(2) 0.1153(12) Uani d . 1 1 . .
    C C3 0.9209(7) 0.7181(2) 0.2669(5) 0.0946(15) Uani d . 1 1 . .
    H H3 1.0281 0.6883 0.2954 0.114 Uiso calc R 1 1 . .
    C C4 0.9137(6) 0.7400(2) 0.1668(4) 0.0852(13) Uani d . 1 1 . .
    H H4 1.0131 0.7240 0.1270 0.102 Uiso calc R 1 1 . .
    H H1 0.104(5) 0.9176(17) 0.006(2) 0.048(8) Uiso d . 1 1 . .
loop_
    _atom_site_aniso_label
    _atom_site_aniso_U_11
    _atom_site_aniso_U_22
    _atom_site_aniso_U_33
    _atom_site_aniso_U_12
    _atom_site_aniso_U_13
    _atom_site_aniso_U_23
    S1 0.0494(4) 0.0469(4) 0.0592(4) 0.0006(3) -0.0187(3) 0.0028(3)
    Cl1 0.1317(10) 0.1029(8) 0.0554(5) -0.0121(7) 0.0263(6) 0.0092(5)
    N3 0.0405(11) 0.0458(12) 0.0315(10) 0.0015(9) -0.0071(8) 0.0005(8)
    C8 0.0380(12) 0.0494(14) 0.0360(12) -0.0011(10) -0.0041(10) 0.0027(10)
    C7 0.0465(14) 0.0479(14) 0.0341(12) 0.0028(11) -0.0024(10) 0.0026(10)
    C9 0.0384(12) 0.0472(14) 0.0328(12) 0.0008(10) -0.0081(10) 0.0017(10)
    N2 0.0500(13) 0.0513(14) 0.0476(13) 0.0014(10) -0.0187(11) -0.0010(10)
    C14 0.0428(15) 0.077(2) 0.0415(15) 0.0000(13) 0.0016(12) -0.0100(13)
    C12 0.0479(15) 0.0567(17) 0.0453(15) 0.0043(12) -0.0134(12) -0.0085(12)
    N1 0.0579(14) 0.0506(13) 0.0450(13) 0.0029(11) -0.0112(11) -0.0022(10)
    C6 0.0503(15) 0.0420(14) 0.0485(15) -0.0010(11) -0.0094(12) 0.0050(11)
    C11 0.0558(17) 0.0692(19) 0.0408(15) 0.0009(14) 0.0015(13) -0.0119(13)
    C5 0.065(2) 0.0530(18) 0.075(2) 0.0103(15) 0.0080(17) 0.0146(15)
    N4 0.0633(18) 0.085(2) 0.0659(19) 0.0037(15) -0.0195(15) -0.0246(15)
    C1 0.082(2) 0.0535(17) 0.0446(16) -0.0095(15) -0.0103(15) 0.0079(13)
    C13 0.0355(14) 0.084(2) 0.0592(18) -0.0052(14) -0.0003(12) -0.0125(16)
    C10 0.0401(14) 0.0705(19) 0.0415(14) -0.0031(12) 0.0038(11) -0.0056(13)
    O2 0.0646(18) 0.172(3) 0.122(3) -0.030(2) -0.0108(17) -0.065(2)
    C2 0.116(3) 0.063(2) 0.069(2) -0.007(2) -0.039(2) 0.0228(18)
    O1 0.100(2) 0.168(3) 0.074(2) -0.015(2) -0.0115(17) -0.061(2)
    C3 0.082(3) 0.057(2) 0.134(4) 0.0075(19) -0.043(3) 0.018(2)
    C4 0.064(2) 0.056(2) 0.135(4) 0.0139(17) 0.008(2) 0.018(2)
_geom_special_details
;
All e.s.d.'s (except the e.s.d. in the dihedral angle between two l.s. planes)
are estimated using the full covariance matrix. The cell e.s.d.'s are taken
into account individually in the estimation of e.s.d.'s in distances, angles
and torsion angles; correlations between e.s.d.'s in cell parameters are only
used when they are defined by crystal symmetry. An approximate (isotropic)
treatment of cell e.s.d.'s is used for estimating e.s.d.'s involving l.s.
planes.
;
loop_
    _geom_bond_atom_site_label_1
    _geom_bond_atom_site_label_2
    _geom_bond_site_symmetry_2
    _geom_bond_distance
    _geom_bond_publ_flag
    S1 C8 . 1.679(3) ?
    Cl1 C1 . 1.736(4) ?
    N3 C8 . 1.369(3) ?
    N3 C7 . 1.386(3) ?
    N3 C9 . 1.439(3) ?
    C8 N2 . 1.331(3) ?
    C7 N1 . 1.290(3) ?
    C7 C6 . 1.479(4) ?
    C9 C14 . 1.377(4) ?
    C9 C10 . 1.380(4) ?
    N2 N1 . 1.374(3) ?
    N2 H1 . 0.86(3) ?
    C14 C13 . 1.389(4) ?
    C14 H14 . 0.9300 ?
    C12 C13 . 1.366(4) ?
    C12 C11 . 1.369(4) ?
    C12 N4 . 1.478(4) ?
    C6 C1 . 1.382(4) ?
    C6 C5 . 1.387(5) ?
    C11 C10 . 1.382(4) ?
    C11 H11 . 0.9300 ?
    C5 C4 . 1.373(5) ?
    C5 H5 . 0.9300 ?
    N4 O1 . 1.203(4) ?
    N4 O2 . 1.208(4) ?
    C1 C2 . 1.393(5) ?
    C13 H13 . 0.9300 ?
    C10 H10 . 0.9300 ?
    C2 C3 . 1.377(7) ?
    C2 H2 . 0.9300 ?
    C3 C4 . 1.360(7) ?
    C3 H3 . 0.9300 ?
    C4 H4 . 0.9300 ?
loop_
    _geom_angle_atom_site_label_1
    _geom_angle_atom_site_label_2
    _geom_angle_atom_site_label_3
    _geom_angle_site_symmetry_1
    _geom_angle_site_symmetry_3
    _geom_angle
    _geom_angle_publ_flag
    C8 N3 C7 . . 107.5(2) ?
    C8 N3 C9 . . 125.5(2) ?
    C7 N3 C9 . . 127.0(2) ?
    N2 C8 N3 . . 103.6(2) ?
    N2 C8 S1 . . 128.6(2) ?
    N3 C8 S1 . . 127.68(19) ?
    N1 C7 N3 . . 111.1(2) ?
    N1 C7 C6 . . 126.3(2) ?
    N3 C7 C6 . . 122.4(2) ?
    C14 C9 C10 . . 121.4(2) ?
    C14 C9 N3 . . 119.1(2) ?
    C10 C9 N3 . . 119.5(2) ?
    C8 N2 N1 . . 113.7(2) ?
    C8 N2 H1 . . 124(2) ?
    N1 N2 H1 . . 122(2) ?
    C9 C14 C13 . . 119.1(3) ?
    C9 C14 H14 . . 120.5 ?
    C13 C14 H14 . . 120.5 ?
    C13 C12 C11 . . 122.8(3) ?
    C13 C12 N4 . . 118.1(3) ?
    C11 C12 N4 . . 119.1(3) ?
    C7 N1 N2 . . 104.0(2) ?
    C1 C6 C5 . . 118.9(3) ?
    C1 C6 C7 . . 122.1(3) ?
    C5 C6 C7 . . 118.9(3) ?
    C12 C11 C10 . . 118.6(3) ?
    C12 C11 H11 . . 120.7 ?
    C10 C11 H11 . . 120.7 ?
    C4 C5 C6 . . 120.7(4) ?
    C4 C5 H5 . . 119.7 ?
    C6 C5 H5 . . 119.7 ?
    O1 N4 O2 . . 123.3(3) ?
    O1 N4 C12 . . 117.8(3) ?
    O2 N4 C12 . . 118.9(3) ?
    C6 C1 C2 . . 120.5(4) ?
    C6 C1 Cl1 . . 119.5(3) ?
    C2 C1 Cl1 . . 120.0(3) ?
    C12 C13 C14 . . 118.7(3) ?
    C12 C13 H13 . . 120.6 ?
    C14 C13 H13 . . 120.6 ?
    C9 C10 C11 . . 119.4(3) ?
    C9 C10 H10 . . 120.3 ?
    C11 C10 H10 . . 120.3 ?
    C3 C2 C1 . . 118.6(4) ?
    C3 C2 H2 . . 120.7 ?
    C1 C2 H2 . . 120.7 ?
    C4 C3 C2 . . 121.6(4) ?
    C4 C3 H3 . . 119.2 ?
    C2 C3 H3 . . 119.2 ?
    C3 C4 C5 . . 119.7(4) ?
    C3 C4 H4 . . 120.2 ?
    C5 C4 H4 . . 120.2 ?
loop_
    _geom_torsion_atom_site_label_1
    _geom_torsion_atom_site_label_2
    _geom_torsion_atom_site_label_3
    _geom_torsion_atom_site_label_4
    _geom_torsion_site_symmetry_1
    _geom_torsion_site_symmetry_2
    _geom_torsion_site_symmetry_3
    _geom_torsion_site_symmetry_4
    _geom_torsion
    _geom_torsion_publ_flag
    C7 N3 C8 N2 . . . . 1.3(3) ?
    C9 N3 C8 N2 . . . . -178.7(2) ?
    C7 N3 C8 S1 . . . . -176.1(2) ?
    C9 N3 C8 S1 . . . . 3.8(4) ?
    C8 N3 C7 N1 . . . . -1.3(3) ?
    C9 N3 C7 N1 . . . . 178.7(3) ?
    C8 N3 C7 C6 . . . . 175.2(2) ?
    C9 N3 C7 C6 . . . . -4.8(4) ?
    C8 N3 C9 C14 . . . . -107.0(3) ?
    C7 N3 C9 C14 . . . . 72.9(4) ?
    C8 N3 C9 C10 . . . . 73.4(3) ?
    C7 N3 C9 C10 . . . . -106.6(3) ?
    N3 C8 N2 N1 . . . . -1.0(3) ?
    S1 C8 N2 N1 . . . . 176.4(2) ?
    C10 C9 C14 C13 . . . . 0.5(5) ?
    N3 C9 C14 C13 . . . . -179.0(3) ?
    N3 C7 N1 N2 . . . . 0.7(3) ?
    C6 C7 N1 N2 . . . . -175.6(3) ?
    C8 N2 N1 C7 . . . . 0.2(3) ?
    N1 C7 C6 C1 . . . . -109.4(4) ?
    N3 C7 C6 C1 . . . . 74.7(4) ?
    N1 C7 C6 C5 . . . . 73.0(4) ?
    N3 C7 C6 C5 . . . . -103.0(3) ?
    C13 C12 C11 C10 . . . . 1.8(5) ?
    N4 C12 C11 C10 . . . . -178.7(3) ?
    C1 C6 C5 C4 . . . . -1.5(5) ?
    C7 C6 C5 C4 . . . . 176.2(3) ?
    C13 C12 N4 O1 . . . . -174.9(4) ?
    C11 C12 N4 O1 . . . . 5.6(5) ?
    C13 C12 N4 O2 . . . . 2.6(5) ?
    C11 C12 N4 O2 . . . . -176.9(4) ?
    C5 C6 C1 C2 . . . . 2.2(5) ?
    C7 C6 C1 C2 . . . . -175.4(3) ?
    C5 C6 C1 Cl1 . . . . -176.9(2) ?
    C7 C6 C1 Cl1 . . . . 5.4(4) ?
    C11 C12 C13 C14 . . . . -1.9(5) ?
    N4 C12 C13 C14 . . . . 178.7(3) ?
    C9 C14 C13 C12 . . . . 0.7(5) ?
    C14 C9 C10 C11 . . . . -0.6(5) ?
    N3 C9 C10 C11 . . . . 179.0(3) ?
    C12 C11 C10 C9 . . . . -0.6(5) ?
    C6 C1 C2 C3 . . . . -1.0(5) ?
    Cl1 C1 C2 C3 . . . . 178.1(3) ?
    C1 C2 C3 C4 . . . . -1.0(6) ?
    C2 C3 C4 C5 . . . . 1.8(6) ?
    C6 C5 C4 C3 . . . . -0.5(6) ?
loop_
    _geom_hbond_atom_site_label_D
    _geom_hbond_atom_site_label_H
    _geom_hbond_atom_site_label_A
    _geom_hbond_site_symmetry_A
    _geom_hbond_distance_DH
    _geom_hbond_distance_HA
    _geom_hbond_distance_DA
    _geom_hbond_angle_DHA
    _geom_hbond_publ_flag
    N2 H1 S1 3_575 0.86(3) 2.48(3) 3.328(3) 172(3) yes
    C2 H2 N1 4_676 0.93 2.54 3.454(5) 169.7 yes
data_global
_journal_date_recd_electronic     2011-05-15
_journal_date_accepted     2011-05-28
_journal_name_full     'Acta Crystallographica, Section E'
_journal_year     2011
_journal_volume     67
_journal_issue      7
_journal_page_first     o1612
_journal_page_last     o1612
_journal_paper_category     QO
_journal_coeditor_code     BT5548
_publ_contact_author_name     'Karim Akbari Dilmaghani'
_publ_contact_author_address
;
Department of Chemistry
Faculty of Science
Urmia University
57159 Urmia
Iran
;
_publ_contact_author_email     kadilmaghani@yahoo.com
_publ_contact_author_fax     '0098 0441 3368139'
_publ_contact_author_phone     '0098 0441 3368139'
_publ_section_title
;\
3-(2-Chlorophenyl)-4-(4-nitrophenyl)-1<i>H</i>-1,2,4-triazole-5(4<i>H</i>)-\
thione
;
loop_
    _publ_author_name
    _publ_author_address
    'Nikoo, Abbas'
;
Department of Chemistry
Faculty of Science
Urmia University
57159 Urmia
Iran
;
    'Akbari Dilmaghani, Karim'
;
Department of Chemistry
Faculty of Science
Urmia University
57159 Urmia
Iran
;
    'Hassanzadeh, Ali'
;
Department of Chemistry
Faculty of Science
Urmia University
57159 Urmia
Iran
;
    'Notash, Behrouz'
;
Department of Chemistry
Shahid Beheshti University
G. C. Evin
Tehran 1983963113
Iran
;
