# Supplementary material for: 3-(2-Chloro­phen­yl)-4-(4-nitro­phen­yl)-1H-1,2,4-triazole-5(4H)-thione
Source: Acta Crystallogr Sect E Struct Rep Online. 2011 Jun 11;67(Pt 7):o1612. doi: 10.1107/S1600536811020459 (PMC3152097; doi:10.1107/S1600536811020459)
Supplement: Supplementary file 2 [file e-67-o1612-Isup2.hkl]

# 
# h,k,l, Fc-squared, Fo-squared, sigma(Fo-squared) and status flag 
# 
data_I
_shelx_title ' KHC107H in P2(1)/n' 
_shelx_refln_list_code          4 
_shelx_F_calc_maximum      113.91 
_exptl_crystal_F_000       770.00 
_reflns_d_resolution_high  0.7286 
 
loop_ 
 _symmetry_equiv_pos_as_xyz 
 'x, y, z' 
 '-x+1/2, y+1/2, -z+1/2' 
 '-x, -y, -z' 
 'x-1/2, -y-1/2, z-1/2' 
 
_cell_length_a     6.7262 
_cell_length_b    17.1086 
_cell_length_c    13.1014 
_cell_angle_alpha  90.000 
_cell_angle_beta   95.885 
_cell_angle_gamma  90.000 
 
_shelx_F_squared_multiplier     1.000 
 
loop_ 
 _refln_index_h 
 _refln_index_k 
 _refln_index_l 
 _refln_F_squared_calc 
 _refln_F_squared_meas 
 _refln_F_squared_sigma 
 _refln_observed_status 
   2   0   0      230.59      268.39      7.05 o 
   4   0   0      225.85      202.18      6.87 o 
   6   0   0      560.20      499.47     10.65 o 
   8   0   0        0.79       10.49      5.71 o 
   1   1   0     1327.78     1402.34     10.57 o 
   2   1   0     2852.59     2976.02     21.02 o 
   3   1   0      903.62     1014.79      8.99 o 
   4   1   0        7.94       19.55      4.45 o 
   5   1   0      174.71      189.26     10.94 o 
   6   1   0      154.02      147.49      6.05 o 
   7   1   0       14.68       27.72      4.18 o 
   8   1   0        0.42       -2.47      5.94 o 
   9   1   0       25.01       18.99      4.33 o 
   0   2   0     2905.90     2782.90     30.01 o 
   1   2   0     1199.02     1188.22     10.19 o 
   2   2   0      862.61      956.71      7.74 o 
   3   2   0     3543.43     3532.10     64.58 o 
   4   2   0      632.40      629.78      7.59 o 
   5   2   0       47.15       55.40      5.18 o 
   6   2   0        8.01        9.12      3.15 o 
   7   2   0      196.12      172.65      5.00 o 
   8   2   0        0.03       10.26      5.59 o 
   9   2   0        8.31       14.72      7.40 o 
   1   3   0     1909.88     1926.94     27.84 o 
   2   3   0      166.64      139.76      4.94 o 
   3   3   0      363.47      399.74      5.63 o 
   4   3   0      513.42      475.78      5.51 o 
   5   3   0       63.79       53.89      3.87 o 
   6   3   0       14.74       14.22      4.89 o 
   7   3   0       47.54       49.69      4.32 o 
   8   3   0        1.49        0.59      6.46 o 
   9   3   0        1.56       10.74      5.45 o 
   0   4   0     3607.47     3685.76     83.54 o 
   1   4   0       19.37       28.63      4.87 o 
   2   4   0       55.01       71.99      4.48 o 
   3   4   0      518.74      535.35      5.41 o 
   4   4   0        1.23        0.17      5.02 o 
   5   4   0      271.11      232.53      5.14 o 
   6   4   0       95.57      103.68      5.68 o 
   7   4   0       39.15       34.91      3.71 o 
   8   4   0        0.16        4.41      6.09 o 
   9   4   0        0.47        3.02      6.67 o 
   2   5   0       13.99       17.83      4.48 o 
   3   5   0      222.02      245.15      5.78 o 
   4   5   0        1.64        5.19      3.96 o 
   5   5   0        0.85        5.85      4.11 o 
   6   5   0       73.10       78.83      4.14 o 
   7   5   0        6.68       26.06     11.49 o 
   8   5   0        7.02        0.98      5.91 o 
   0   6   0     1381.59     1409.00     21.04 o 
   1   6   0       16.52       20.13      4.12 o 
   2   6   0     1238.71     1234.39     23.73 o 
   3   6   0      967.47      958.00     14.46 o 
   4   6   0      394.68      379.19      5.21 o 
   5   6   0      182.72      187.97      7.08 o 
   6   6   0       25.44       21.09      4.61 o 
   7   6   0       40.28       40.08      6.15 o 
   8   6   0       12.59       15.40      4.26 o 
   1   7   0      119.59      130.57      4.68 o 
   2   7   0       69.85       65.18      4.40 o 
   3   7   0       79.38       92.32      4.74 o 
   4   7   0       16.12       16.99      4.03 o 
   5   7   0      690.71      678.62      5.45 o 
   6   7   0      156.38      142.09      3.97 o 
   7   7   0       22.63       20.70      4.28 o 
   8   7   0        3.46       15.65      5.34 o 
   0   8   0     1860.17     1834.44     20.00 o 
   1   8   0     1129.35     1147.75     27.61 o 
   2   8   0      404.90      399.06      4.94 o 
   3   8   0      249.23      243.53      4.93 o 
   4   8   0        3.24        4.60      4.61 o 
   5   8   0       10.39       23.40      4.21 o 
   6   8   0       57.15       58.22      4.23 o 
   7   8   0        0.01        7.92      4.67 o 
   8   8   0        9.21       15.45      4.46 o 
   1   9   0        9.05       14.35      3.81 o 
   2   9   0       47.16       64.45      3.68 o 
   3   9   0        0.57       -1.98      3.45 o 
   4   9   0      102.33      101.42      4.41 o 
   5   9   0        7.27        5.36      4.10 o 
   6   9   0        6.56        4.28      4.07 o 
   7   9   0        2.23        1.57      4.37 o 
   8   9   0        9.98        7.16      4.99 o 
   0  10   0      203.50      198.30      6.68 o 
   1  10   0      193.21      185.30      4.23 o 
   2  10   0      256.29      257.58      6.07 o 
   3  10   0      235.43      218.59      4.23 o 
   4  10   0        1.53        4.88      3.47 o 
   5  10   0      125.85      132.93      4.31 o 
   6  10   0        2.18        4.89      4.65 o 
   7  10   0       14.19       15.10      4.75 o 
   8  10   0       10.11       19.00      4.64 o 
   1  11   0       48.38       66.04      4.32 o 
   2  11   0      162.25      146.77      4.07 o 
   3  11   0       17.65       18.63      3.92 o 
   4  11   0       48.77       47.73      4.38 o 
   5  11   0      105.06      113.95      5.53 o 
   6  11   0       10.12       10.42      7.81 o 
   7  11   0       14.99       22.40      5.25 o 
   8  11   0       20.51       23.32      5.44 o 
   0  12   0       25.40       31.11      4.10 o 
   1  12   0       31.06       26.34      3.77 o 
   2  12   0      369.06      374.69      4.60 o 
   3  12   0      436.41      400.85      6.10 o 
   4  12   0      294.15      279.50      4.57 o 
   5  12   0       78.30       72.37      3.74 o 
   6  12   0        2.77       21.94      9.86 o 
   7  12   0       17.03       23.18      5.59 o 
   1  13   0        0.06        6.09      3.19 o 
   2  13   0       27.80       31.16      3.95 o 
   3  13   0       45.52       48.19      3.98 o 
   4  13   0       94.27       98.88      4.12 o 
   5  13   0       17.72        8.99      5.37 o 
   6  13   0       33.10       31.68      4.29 o 
   7  13   0        9.96       12.63      5.23 o 
   0  14   0      514.97      489.32      6.91 o 
   1  14   0       60.29       53.49      4.14 o 
   2  14   0      308.48      314.53     12.34 o 
   3  14   0      178.00      162.68      4.21 o 
   4  14   0      247.29      235.29      4.50 o 
   5  14   0        0.07        9.39      6.97 o 
   6  14   0       28.78       35.90      4.43 o 
   7  14   0        2.67        4.06      5.68 o 
   1  15   0      107.03       90.44      3.42 o 
   2  15   0       14.71       13.61      3.88 o 
   3  15   0      229.43      220.57      5.96 o 
   4  15   0       54.62       44.03      4.10 o 
   5  15   0       52.74      154.42     54.35 o 
   6  15   0        2.73       10.92      8.56 o 
   7  15   0        9.56        8.99      5.64 o 
   0  16   0      121.37      105.46      4.87 o 
   1  16   0      195.38      201.95      5.57 o 
   2  16   0        1.04       -2.21      4.35 o 
   3  16   0        4.34       11.57      4.69 o 
   4  16   0       10.57       18.55      4.11 o 
   5  16   0        8.44       12.02      4.32 o 
   6  16   0        9.20       23.52      7.37 o 
   1  17   0        7.20       10.20      3.97 o 
   2  17   0        0.42       10.01      4.39 o 
   3  17   0       29.50       29.00      4.26 o 
   4  17   0        0.16       10.44      4.33 o 
   5  17   0        4.58       13.44      6.66 o 
   6  17   0       20.83       18.20      4.61 o 
   0  18   0        7.09       -2.70      8.77 o 
   1  18   0       85.80       86.00      4.52 o 
   2  18   0        0.02        1.88      5.33 o 
   3  18   0       38.77       39.58      4.28 o 
   4  18   0        0.05       -0.32      4.41 o 
   5  18   0        7.36       12.10      4.78 o 
   1  19   0        3.25       12.26      4.43 o 
   2  19   0        0.01        3.47      4.35 o 
   3  19   0        0.04       12.76      4.40 o 
   4  19   0        4.25       10.67      4.63 o 
   5  19   0        1.96       18.09      5.60 o 
   0  20   0        9.58        2.43      9.57 o 
   1  20   0       74.73       64.03      4.83 o 
   2  20   0       43.74       60.72      5.08 o 
   3  20   0       11.42       10.23      4.70 o 
   4  20   0       10.63       13.51      4.85 o 
   1  21   0        7.00       15.23      5.41 o 
   2  21   0        0.43       10.25      5.08 o 
   3  21   0        0.22        4.32      5.94 o 
   4  21   0        2.29        5.41      5.12 o 
   0  22   0       17.55       18.07      7.42 o 
   1  22   0        9.40       15.90      5.98 o 
   2  22   0       35.64       41.70      7.55 o 
   3  22   0        1.08       -4.58      5.13 o 
   1  23   0        1.59       -3.37      7.96 o 
  -9   0   1       51.47       52.53      5.91 o 
  -7   0   1        9.60        5.17      6.72 o 
  -5   0   1      146.25      157.65      6.62 o 
  -3   0   1      563.95      630.86      7.44 o 
  -1   0   1     6946.55     7287.91     29.23 o 
   1   0   1        0.08       -2.64      6.93 o 
   3   0   1      337.32      369.02     12.27 o 
   5   0   1      100.39       96.48      9.04 o 
   7   0   1      188.94      182.07      6.74 o 
   9   0   1       10.00        5.24      8.25 o 
  -9   1   1        1.44       -1.70     12.77 o 
  -8   1   1        1.69       12.48      4.89 o 
  -7   1   1       42.34       45.25      3.54 o 
  -6   1   1      466.07      411.74     14.55 o 
  -5   1   1      303.22      294.61      4.26 o 
  -4   1   1     1157.70     1317.29      8.65 o 
  -3   1   1      716.33      785.45      6.00 o 
  -2   1   1     9121.53     9293.44    147.86 o 
  -1   1   1     1753.37     1945.60     39.73 o 
   1   1   1     5485.66     5888.17     43.25 o 
   2   1   1     5562.39     5816.74     85.81 o 
   3   1   1      113.10      122.59      3.95 o 
   4   1   1     1732.04     1729.53     13.60 o 
   5   1   1       64.53       58.95      3.84 o 
   6   1   1      116.56      132.11      4.81 o 
   7   1   1       53.46       49.41      6.48 o 
   8   1   1        0.14        5.53      5.12 o 
   9   1   1        4.01       -4.34      4.34 o 
  -9   2   1       14.67       12.11      5.12 o 
  -8   2   1       28.17       33.78      4.19 o 
  -7   2   1       10.04       19.54      4.21 o 
  -6   2   1      103.92      107.02      4.24 o 
  -5   2   1      252.37      262.51      4.61 o 
  -4   2   1        0.99        3.38      3.96 o 
  -3   2   1     1370.67     1404.36     27.97 o 
  -2   2   1     1078.49     1207.98      7.45 o 
  -1   2   1       14.52       11.82      5.76 o 
   0   2   1     1227.24     1246.95     20.08 o 
   1   2   1     3922.13     4057.58     15.29 o 
   2   2   1      699.97      694.81      7.44 o 
   3   2   1       73.25       82.57      4.18 o 
   4   2   1       89.04       84.08      4.14 o 
   5   2   1        4.06        1.90      4.13 o 
   6   2   1      317.54      311.69      4.41 o 
   7   2   1        9.31       20.14      4.25 o 
   8   2   1        9.84       12.44      4.66 o 
   9   2   1        3.49        3.79      4.75 o 
  -9   3   1       11.95       17.36     10.92 o 
  -8   3   1       16.06       22.10      4.42 o 
  -7   3   1        5.67        7.36      4.16 o 
  -6   3   1        3.56       10.72      4.04 o 
  -5   3   1        1.59       -2.09      7.10 o 
  -4   3   1      185.27      210.13      5.38 o 
  -3   3   1      186.70      195.77      4.55 o 
  -2   3   1       44.50       50.24      4.53 o 
  -1   3   1     1329.27     1239.75     12.41 o 
   0   3   1      432.41      465.04      5.96 o 
   1   3   1     3215.94     3466.14     37.68 o 
   2   3   1      447.89      500.45      5.44 o 
   3   3   1      231.07      215.58      5.14 o 
   4   3   1      137.68      134.49      4.28 o 
   5   3   1      178.71      171.62      4.98 o 
   6   3   1      130.40      134.25      5.06 o 
   7   3   1      198.04      187.98      6.00 o 
   8   3   1       13.85       28.81      5.09 o 
   9   3   1        8.34        7.67      4.68 o 
  -9   4   1        0.84        4.83      4.81 o 
  -8   4   1       67.28       71.41      5.47 o 
  -7   4   1       68.62       46.45      3.90 o 
  -6   4   1      115.49      112.74      3.83 o 
  -5   4   1      193.62      190.70      4.45 o 
  -4   4   1      577.14      617.25      9.48 o 
  -3   4   1      124.43      152.01      4.12 o 
  -2   4   1     1297.83     1398.85     17.28 o 
  -1   4   1      672.57      695.48      6.68 o 
   0   4   1     9739.09     9784.23    124.43 o 
   2   4   1        3.10        5.99      4.62 o 
   3   4   1      715.34      783.22     10.40 o 
   4   4   1       97.45       87.08      4.24 o 
   5   4   1      103.29       93.77      4.74 o 
   6   4   1        3.93        2.77      4.48 o 
   7   4   1        1.18        3.50      4.30 o 
   8   4   1        8.51       10.50      4.64 o 
  -8   5   1        8.67        8.19      4.65 o 
  -7   5   1        0.72        8.99      4.19 o 
  -6   5   1        0.15        4.77      4.11 o 
  -5   5   1        0.01        5.66      5.80 o 
  -4   5   1       86.04      118.15      4.29 o 
  -3   5   1      236.26      222.42      5.95 o 
  -2   5   1       25.46       24.80      4.18 o 
  -1   5   1     2634.63     2756.45     27.34 o 
   0   5   1       11.99       22.45      3.74 o 
   1   5   1     1268.81     1444.95     17.37 o 
   2   5   1        2.34       -2.22      4.52 o 
   3   5   1      226.79      226.54      4.31 o 
   4   5   1      802.75      847.01      5.61 o 
   5   5   1        7.80       10.33      3.81 o 
   6   5   1      253.74      239.16      4.14 o 
   7   5   1       50.01       51.99      7.16 o 
   8   5   1       23.87       16.62      5.27 o 
  -8   6   1        7.73       11.61      4.72 o 
  -7   6   1      168.12      162.91      8.04 o 
  -6   6   1        1.16        1.32      5.14 o 
  -5   6   1      341.06      347.02      4.63 o 
  -4   6   1      562.20      590.87     12.36 o 
  -3   6   1     1652.74     1593.29     20.00 o 
  -2   6   1        5.20        1.38      4.23 o 
  -1   6   1      220.01      186.28      4.41 o 
   0   6   1      132.13      161.81      3.45 o 
   1   6   1      602.68      594.84      5.67 o 
   2   6   1      268.09      282.28      5.59 o 
   3   6   1      117.78      153.09      4.81 o 
   4   6   1      236.33      244.14      4.54 o 
   5   6   1        6.24       11.30      3.69 o 
   6   6   1       27.13       34.87      4.07 o 
   7   6   1       34.83       51.18      4.81 o 
   8   6   1        4.18       -4.73      4.77 o 
  -8   7   1        0.24        6.00      3.97 o 
  -7   7   1       37.48       43.14      9.55 o 
  -6   7   1       76.11       69.15      4.54 o 
  -5   7   1       29.80       30.11      4.08 o 
  -4   7   1       56.04       50.34      5.17 o 
  -3   7   1      105.57      107.47      3.96 o 
  -2   7   1      288.44      297.20      5.06 o 
  -1   7   1      613.07      651.57      9.38 o 
   0   7   1      311.49      372.04      3.82 o 
   1   7   1     5191.51     5312.42    137.17 o 
   2   7   1     2428.95     2426.26     28.51 o 
   3   7   1       13.17       19.60      4.08 o 
   4   7   1     1340.29     1333.35     14.87 o 
   5   7   1      358.26      343.30      8.21 o 
   6   7   1      274.69      263.91     11.43 o 
   7   7   1      123.04      112.53      4.63 o 
   8   7   1      128.79      114.49      6.00 o 
  -8   8   1       17.55       20.57      4.85 o 
  -7   8   1       45.39       48.04      4.95 o 
  -6   8   1        5.06       10.78      6.03 o 
  -5   8   1      679.81      653.90      8.21 o 
  -4   8   1       16.48       20.53      4.43 o 
  -3   8   1      210.11      213.19      4.82 o 
  -2   8   1       72.62       91.00      3.85 o 
  -1   8   1     2244.48     2241.31     12.00 o 
   0   8   1      234.56      258.32      3.38 o 
   1   8   1       43.49       40.63      3.99 o 
   2   8   1      256.44      277.28      4.89 o 
   3   8   1       41.71       49.52      4.78 o 
   4   8   1      318.54      338.45      4.87 o 
   5   8   1      291.14      261.88      4.62 o 
   6   8   1       44.64       35.30      3.85 o 
   7   8   1       13.84       21.69      8.40 o 
   8   8   1        2.18       15.02      6.26 o 
  -8   9   1        1.90        1.78      4.95 o 
  -7   9   1       15.88       26.67      6.71 o 
  -6   9   1        0.83        0.14      3.68 o 
  -5   9   1      146.95      135.05      4.71 o 
  -4   9   1       15.57       10.35      4.41 o 
  -3   9   1       32.02       33.45      4.31 o 
  -2   9   1      497.98      515.83      9.32 o 
  -1   9   1      204.73      234.42      7.76 o 
   0   9   1      864.76      891.59     15.11 o 
   1   9   1     1761.27     1814.40     22.89 o 
   2   9   1     1037.57     1134.72      8.16 o 
   3   9   1       73.20       62.30      3.79 o 
   4   9   1      678.31      682.98      6.42 o 
   5   9   1      113.99      111.63      4.29 o 
   6   9   1       27.99       26.62      4.15 o 
   7   9   1        1.36       -2.73      4.79 o 
   8   9   1       10.82       20.33      5.68 o 
  -8  10   1        0.10        1.28      5.59 o 
  -7  10   1        8.30        6.42      4.53 o 
  -6  10   1        3.98       14.39      4.03 o 
  -5  10   1       31.32       40.05      4.23 o 
  -4  10   1      233.66      235.18      8.28 o 
  -3  10   1        1.69        2.30      4.03 o 
  -2  10   1      257.98      256.59      7.61 o 
  -1  10   1        0.60        6.40      3.68 o 
   0  10   1        1.74        7.89      2.83 o 
   1  10   1      147.99      160.81      4.15 o 
   2  10   1      781.08      708.77      7.33 o 
   3  10   1       31.18       35.39      3.42 o 
   4  10   1       43.93       43.49      3.59 o 
   5  10   1      184.67      148.80      5.61 o 
   6  10   1        4.96        6.71      4.72 o 
   7  10   1        8.92       17.78      4.63 o 
   8  10   1        1.38        1.95      5.15 o 
  -8  11   1        5.07        1.52      6.54 o 
  -7  11   1       18.18       20.99      4.69 o 
  -6  11   1        4.15       12.10      3.90 o 
  -5  11   1       96.15       87.30      5.19 o 
  -4  11   1       12.49        8.82      3.50 o 
  -3  11   1      257.81      250.59      7.90 o 
  -2  11   1      424.97      410.01     13.26 o 
  -1  11   1      388.06      363.64      4.24 o 
   0  11   1       50.25       51.08      3.04 o 
   1  11   1        0.10        5.37      3.31 o 
   2  11   1      188.36      207.47      4.06 o 
   3  11   1      231.70      217.90      9.03 o 
   4  11   1       92.73       84.48      4.00 o 
   5  11   1      156.75      151.93      4.65 o 
   6  11   1       13.74       15.31      7.16 o 
   7  11   1       10.61       10.11      6.54 o 
   8  11   1        0.09        8.95      4.81 o 
  -7  12   1       55.40       49.16      5.04 o 
  -6  12   1      100.28       90.64      5.96 o 
  -5  12   1        2.64       -0.06      3.83 o 
  -4  12   1        8.18        8.62      3.78 o 
  -3  12   1       32.79       37.14      3.65 o 
  -2  12   1      721.24      693.43     10.28 o 
  -1  12   1      253.81      241.06      5.39 o 
   0  12   1      792.54      781.96     12.61 o 
   1  12   1       24.22       21.78      3.76 o 
   2  12   1        4.97       13.20      3.86 o 
   3  12   1        3.54        3.08      3.50 o 
   4  12   1       30.80       28.43      4.27 o 
   5  12   1       33.32       36.40      3.89 o 
   6  12   1        7.98       18.57      5.75 o 
   7  12   1        0.09       -1.96      5.05 o 
  -7  13   1        7.39        9.75      7.02 o 
  -6  13   1        1.10        9.98      4.38 o 
  -5  13   1       23.17       35.17      7.12 o 
  -4  13   1      161.67      175.53     12.56 o 
  -3  13   1      505.23      489.50     11.19 o 
  -2  13   1       88.08      102.42      8.52 o 
  -1  13   1      148.36      138.48      4.15 o 
   0  13   1     1064.71     1040.75     12.30 o 
   1  13   1      615.85      570.61     10.24 o 
   2  13   1      624.28      626.58      8.61 o 
   3  13   1      322.85      303.52     10.54 o 
   4  13   1       21.33       18.45      3.60 o 
   5  13   1        9.72        9.44      3.92 o 
   6  13   1       59.40       88.01     20.19 o 
   7  13   1        3.55       13.14      5.00 o 
  -7  14   1       12.51       16.14      4.91 o 
  -6  14   1        0.20        0.19      4.87 o 
  -5  14   1      101.20      110.75      4.42 o 
  -4  14   1        6.90       11.39      4.03 o 
  -3  14   1       42.03       40.53      3.95 o 
  -2  14   1      129.67      117.22      6.84 o 
  -1  14   1       12.86       16.77      3.27 o 
   0  14   1       54.83       50.45      3.33 o 
   1  14   1        8.65       10.19      3.48 o 
   2  14   1      243.64      216.79      8.58 o 
   3  14   1        0.04       -0.46      3.81 o 
   4  14   1        0.00        0.12      3.95 o 
   5  14   1        3.04        4.39      5.91 o 
   6  14   1       10.71       12.26      4.85 o 
   7  14   1        2.52       19.87      6.48 o 
  -7  15   1        0.02        0.06      4.61 o 
  -6  15   1       33.63       41.01      4.71 o 
  -5  15   1       18.81       22.06      5.29 o 
  -4  15   1        9.32       16.65      4.07 o 
  -3  15   1        2.42        9.96      4.96 o 
  -2  15   1       49.69       47.20      4.24 o 
  -1  15   1        8.65        3.23      3.49 o 
   0  15   1      160.89      157.66      4.47 o 
   1  15   1      126.59      119.18      6.35 o 
   2  15   1        1.46        7.21      3.91 o 
   3  15   1       56.83       64.92      3.76 o 
   4  15   1      108.72      101.60      7.98 o 
   5  15   1       16.16       29.17      4.36 o 
   6  15   1       16.93       34.85     10.10 o 
  -6  16   1        0.18       -4.38      4.38 o 
  -5  16   1       82.95       81.90      4.64 o 
  -4  16   1       53.61       59.93      4.27 o 
  -3  16   1        7.35       14.91      5.00 o 
  -2  16   1       23.41       27.17      5.67 o 
  -1  16   1       49.53       47.29      3.34 o 
   0  16   1      123.01      104.53      5.00 o 
   1  16   1        0.68        1.66      4.18 o 
   2  16   1        0.09       10.23      5.03 o 
   3  16   1       31.24       34.68      5.20 o 
   4  16   1        8.87       10.72      4.32 o 
   5  16   1        1.21       -4.37      4.52 o 
   6  16   1        6.41       18.57      4.42 o 
  -6  17   1        0.95        5.51      8.74 o 
  -5  17   1       28.07       39.03      5.68 o 
  -4  17   1        1.27       11.16      4.34 o 
  -3  17   1        2.83       10.76      4.19 o 
  -2  17   1        7.36       11.09      4.44 o 
  -1  17   1        2.71        7.38      4.06 o 
   0  17   1       23.73       28.36      3.74 o 
   1  17   1      215.25      206.52      7.51 o 
   2  17   1        7.39       19.41      4.41 o 
   3  17   1       27.69       39.63      5.29 o 
   4  17   1       13.65       22.84      4.44 o 
   5  17   1        0.41        1.12      4.53 o 
   6  17   1        7.00        5.03      7.88 o 
  -5  18   1        0.46       -4.96      4.96 o 
  -4  18   1       69.56       77.59      4.66 o 
  -3  18   1        8.95        5.87      4.26 o 
  -2  18   1       51.90       32.76      5.90 o 
  -1  18   1       34.73       31.72      4.48 o 
   0  18   1       17.79       12.07      6.68 o 
   1  18   1       13.60       15.85      4.07 o 
   2  18   1       70.57       78.78      4.76 o 
   3  18   1        3.73        5.32      4.23 o 
   4  18   1        6.37        2.81      5.55 o 
   5  18   1        0.27        8.40      4.77 o 
  -5  19   1        4.24       23.65     10.49 o 
  -4  19   1        0.40        3.89      4.71 o 
  -3  19   1       22.37       13.61      6.81 o 
  -2  19   1        6.02       17.48      4.48 o 
  -1  19   1       70.24       64.99      4.71 o 
   0  19   1       32.79       26.65      7.35 o 
   1  19   1       47.60       52.28      5.30 o 
   2  19   1       28.28       26.37      4.38 o 
   3  19   1      105.44      108.99      4.58 o 
   4  19   1       14.10       11.65      6.62 o 
   5  19   1       15.41       23.24      5.04 o 
  -4  20   1       10.40        9.37      4.92 o 
  -3  20   1       32.48       23.74      5.02 o 
  -2  20   1       20.19       15.07      4.43 o 
  -1  20   1       23.44       31.36      4.87 o 
   0  20   1        0.16        1.25     17.53 o 
   1  20   1        9.09       19.07      5.02 o 
   2  20   1       21.77       19.62      4.98 o 
   3  20   1       12.32        5.61      4.75 o 
   4  20   1        2.45        3.87      5.16 o 
  -4  21   1       22.38       20.86      4.71 o 
  -3  21   1        0.00        3.75      5.48 o 
  -2  21   1       18.04       29.98      8.60 o 
  -1  21   1        0.01        8.48      5.78 o 
   0  21   1       54.17       69.04      7.08 o 
   1  21   1        9.72       -0.70      6.97 o 
   2  21   1       45.02       40.69      4.98 o 
   3  21   1        4.00        6.60      8.04 o 
   4  21   1        7.00       41.75     14.50 o 
  -3  22   1        3.47       12.04      5.81 o 
  -2  22   1        4.19        7.90      8.78 o 
  -1  22   1       11.87       -7.55      7.55 o 
   0  22   1        2.93        6.59     13.08 o 
   1  22   1       10.39        7.81      5.84 o 
   2  22   1        5.84       16.55      5.04 o 
   3  22   1       24.03       18.85      8.94 o 
  -1  23   1        8.85       -9.04     11.33 o 
   0  23   1       10.39        1.21      8.36 o 
   1  23   1        1.59       -7.55      8.09 o 
  -8   0   2       30.18       31.92      7.25 o 
  -6   0   2       41.81       32.68      4.92 o 
  -4   0   2      597.90      649.14      9.64 o 
  -2   0   2     4547.20     4664.79     21.58 o 
   0   0   2     1100.41       28.45      8.50 o 
   2   0   2     2514.18     2562.55     29.80 o 
   4   0   2      584.53      573.39      7.68 o 
   6   0   2      248.33      250.01      5.99 o 
   8   0   2       87.49       82.02      6.23 o 
  -9   1   2        4.81        8.18      5.22 o 
  -8   1   2        6.61       -0.44      5.08 o 
  -7   1   2       15.53       23.56      4.65 o 
  -6   1   2        1.04       -3.99      3.99 o 
  -5   1   2      256.44      254.02      6.99 o 
  -4   1   2      443.58      407.33      7.61 o 
  -3   1   2       75.13       57.81      4.17 o 
  -2   1   2       47.76       53.89      4.34 o 
   0   1   2      800.17      685.79     34.54 o 
   1   1   2       45.93       66.10      5.48 o 
   2   1   2        0.12        3.47      4.04 o 
   3   1   2     1434.62     1408.11     32.68 o 
   4   1   2      149.86      164.04      4.60 o 
   5   1   2      269.35      297.59      5.79 o 
   6   1   2      198.41      184.06      4.58 o 
   7   1   2       22.23       18.16      5.39 o 
   8   1   2        2.38        8.50      4.83 o 
  -9   2   2        0.88       18.95     10.59 o 
  -8   2   2        3.53        2.58      8.51 o 
  -7   2   2       20.39       28.98      4.86 o 
  -6   2   2       10.05        7.45      5.31 o 
  -5   2   2       28.11       42.02      4.17 o 
  -4   2   2      252.16      305.87      6.15 o 
  -3   2   2      113.76      129.66      5.88 o 
  -2   2   2     1579.96     1699.50     11.24 o 
  -1   2   2       83.62       97.17      5.64 o 
   0   2   2     1976.97     2011.23     19.55 o 
   1   2   2      275.62      297.79      7.52 o 
   2   2   2       47.03       51.33      4.82 o 
   3   2   2       17.63       18.06      7.05 o 
   4   2   2       79.70       85.61      3.44 o 
   5   2   2       71.69       78.62      5.86 o 
   6   2   2        1.28        3.21      3.38 o 
   7   2   2      132.37      140.79      6.42 o 
   8   2   2       37.98       37.30      4.91 o 
  -9   3   2        0.27       13.13      5.08 o 
  -8   3   2       77.94       58.30      4.63 o 
  -7   3   2        0.40        1.51      4.30 o 
  -6   3   2      176.54      160.32     10.51 o 
  -5   3   2      165.74      157.43      4.08 o 
  -4   3   2      721.22      747.36      6.99 o 
  -3   3   2     1068.16     1224.74     11.62 o 
  -2   3   2     2036.74     2231.47      9.83 o 
  -1   3   2      559.26      601.52      6.80 o 
   0   3   2     5872.12     5868.62     50.31 o 
   1   3   2    10021.32    10702.83    208.15 o 
   2   3   2      748.22      735.03     17.42 o 
   3   3   2       43.48       51.49      3.72 o 
   4   3   2      201.94      195.20      4.80 o 
   5   3   2       26.95       29.93      5.10 o 
   6   3   2      401.66      384.67      4.40 o 
   7   3   2       16.53       21.81      4.29 o 
   8   3   2       11.91        4.61      8.64 o 
  -9   4   2        0.38       -1.05      5.12 o 
  -8   4   2        4.21       32.79      8.40 o 
  -7   4   2       15.52       16.39      5.64 o 
  -6   4   2        7.24       23.00      3.91 o 
  -5   4   2        2.38        9.33      4.13 o 
  -4   4   2       49.24       68.74      3.81 o 
  -3   4   2      179.19      165.18      4.50 o 
  -2   4   2        5.01        5.73      3.80 o 
  -1   4   2     1045.25     1065.73     14.14 o 
   1   4   2     2511.85     2660.95     42.47 o 
   2   4   2      461.73      552.29      8.65 o 
   3   4   2        1.20        4.97      3.97 o 
   4   4   2       34.60       41.13      4.50 o 
   5   4   2        5.93       12.88      4.01 o 
   6   4   2      155.14      147.06      4.94 o 
   7   4   2      167.11      160.34      3.77 o 
   8   4   2        6.59       11.59      5.39 o 
  -9   5   2        5.89       31.83     11.60 o 
  -8   5   2       35.43       25.11      5.22 o 
  -7   5   2       93.82       75.23      4.32 o 
  -6   5   2        4.58        7.21      4.42 o 
  -5   5   2     1381.64     1361.34     15.36 o 
  -4   5   2      281.86      290.62      5.57 o 
  -3   5   2      190.07      176.92      4.55 o 
  -2   5   2     1364.71     1403.44     23.69 o 
  -1   5   2     2511.40     2521.04     14.24 o 
   0   5   2      423.81      346.56      5.18 o 
   1   5   2     3704.74     4025.00     49.42 o 
   2   5   2     1018.11     1075.53      6.49 o 
   3   5   2        2.52        1.78      3.60 o 
   4   5   2      601.20      595.08     12.46 o 
   5   5   2        1.89       -6.70      6.70 o 
   6   5   2      107.77      111.37      3.94 o 
   7   5   2        9.19       14.37      3.94 o 
   8   5   2        0.51        3.51      4.35 o 
  -8   6   2        0.78       -3.09      4.72 o 
  -7   6   2        0.44       -0.69      5.70 o 
  -6   6   2       70.03       83.21      5.12 o 
  -5   6   2       22.62       22.74      4.21 o 
  -4   6   2      357.11      348.90      7.16 o 
  -3   6   2      101.44      100.93      4.61 o 
  -2   6   2      137.09      116.27      4.61 o 
  -1   6   2      397.28      408.43      4.84 o 
   0   6   2     4021.16     3992.72     25.74 o 
   1   6   2        2.52        3.21      3.74 o 
   2   6   2       23.71       26.14      4.58 o 
   3   6   2       15.04       18.33      4.40 o 
   4   6   2     1844.58     1794.73     21.72 o 
   5   6   2      376.16      368.43     11.41 o 
   6   6   2      449.47      401.95      4.91 o 
   7   6   2        0.01        1.47      5.51 o 
   8   6   2       38.47       42.63      4.45 o 
  -8   7   2       29.41       28.42      7.34 o 
  -7   7   2      136.97      113.79      3.86 o 
  -6   7   2       23.75       32.58      4.26 o 
  -5   7   2       79.52       74.56      4.87 o 
  -4   7   2       36.67       39.20      4.58 o 
  -3   7   2     1097.05     1167.48      6.70 o 
  -2   7   2        8.41       15.38      3.56 o 
  -1   7   2     2049.63     2023.96     18.69 o 
   0   7   2       79.73      113.00      3.60 o 
   1   7   2        0.07        3.45      3.51 o 
   2   7   2     2224.15     2372.12     24.24 o 
   3   7   2        1.56        8.64      3.58 o 
   4   7   2       58.07       67.50      4.66 o 
   5   7   2       32.84       35.51      3.74 o 
   6   7   2        0.17        3.30      4.53 o 
   7   7   2        0.35       -2.55      8.27 o 
   8   7   2       14.94       12.16      4.83 o 
  -8   8   2        5.05       20.41      7.22 o 
  -7   8   2        0.17        4.55      4.92 o 
  -6   8   2        2.59        2.61      4.55 o 
  -5   8   2       90.19       79.78      4.62 o 
  -4   8   2      275.34      238.91      6.05 o 
  -3   8   2      193.00      194.34      5.36 o 
  -2   8   2      157.51      175.38      4.01 o 
  -1   8   2     1211.70     1307.55      6.09 o 
   0   8   2      186.65      184.65      3.30 o 
   1   8   2      135.06      153.03      3.84 o 
   2   8   2     3823.09     3924.07     56.76 o 
   3   8   2        0.40        7.00      4.71 o 
   4   8   2      370.73      349.57      4.75 o 
   5   8   2      118.56      115.42      4.37 o 
   6   8   2       93.74       94.02      4.01 o 
   7   8   2        0.42       -4.35      4.35 o 
   8   8   2       24.11       19.56      4.53 o 
  -8   9   2        6.89        4.88      4.48 o 
  -7   9   2       11.86       18.55      4.45 o 
  -6   9   2       20.29       19.08      7.03 o 
  -5   9   2      122.94      127.14      6.80 o 
  -4   9   2       39.69       43.40      5.16 o 
  -3   9   2      293.52      288.29      4.77 o 
  -2   9   2      159.93      186.78      4.95 o 
  -1   9   2      268.63      304.36      4.18 o 
   0   9   2     2963.94     3023.88     25.81 o 
   1   9   2     6141.83     6232.84     95.16 o 
   2   9   2       35.60       34.99      3.32 o 
   3   9   2      383.04      371.02      4.81 o 
   4   9   2       12.91        2.00      4.62 o 
   5   9   2        0.03        3.52      3.89 o 
   6   9   2       80.01       76.80      4.37 o 
   7   9   2        0.91        2.52      4.45 o 
   8   9   2        0.73        0.69      9.46 o 
  -8  10   2        0.18        5.35      5.83 o 
  -7  10   2        0.10        0.19      5.04 o 
  -6  10   2        7.45       13.44      3.99 o 
  -5  10   2        2.11       -0.60      4.68 o 
  -4  10   2      287.91      292.99      5.85 o 
  -3  10   2        0.00        2.27      3.26 o 
  -2  10   2      715.65      752.47     12.13 o 
  -1  10   2      232.78      232.24      3.74 o 
   0  10   2       60.91       63.94      2.89 o 
   1  10   2       15.53       25.89      3.58 o 
   2  10   2       98.89       98.21      3.87 o 
   3  10   2      114.65      105.18      4.29 o 
   4  10   2      140.77      123.74      4.80 o 
   5  10   2       24.15       23.19      4.28 o 
   6  10   2        1.16        8.59      3.91 o 
   7  10   2       18.36       26.49      5.57 o 
   8  10   2        3.81        7.67      7.28 o 
  -8  11   2        9.03       17.70      5.08 o 
  -7  11   2        0.60       11.21      5.42 o 
  -6  11   2       78.15       74.24      4.10 o 
  -5  11   2        9.90       20.62      4.76 o 
  -4  11   2      530.83      491.82      7.31 o 
  -3  11   2      619.85      567.68      8.04 o 
  -2  11   2      493.20      474.06      4.84 o 
  -1  11   2       13.98       16.91      3.19 o 
   0  11   2      202.26      190.96      3.27 o 
   1  11   2      493.77      490.97      6.90 o 
   2  11   2     1302.46     1311.00     17.85 o 
   3  11   2      559.10      536.83      7.76 o 
   4  11   2      134.75      127.65      4.44 o 
   5  11   2        1.06       -2.10      4.23 o 
   6  11   2        7.93       11.09      4.52 o 
   7  11   2        5.57        8.76      5.29 o 
  -7  12   2        3.86       11.31      5.88 o 
  -6  12   2        0.01        8.84      4.07 o 
  -5  12   2       51.20       54.18      4.39 o 
  -4  12   2       17.03       19.44      3.72 o 
  -3  12   2       16.92       15.16      3.87 o 
  -2  12   2        5.24       11.91      3.84 o 
  -1  12   2       26.00       26.68      3.61 o 
   0  12   2      224.93      228.26      4.61 o 
   1  12   2      955.80      907.15     18.25 o 
   2  12   2       57.96       67.09      5.02 o 
   3  12   2       17.92       29.94      5.96 o 
   4  12   2       28.03       28.83      3.58 o 
   5  12   2      138.01      137.93      8.04 o 
   6  12   2       30.93       34.07      5.17 o 
   7  12   2       57.12       59.21      5.56 o 
  -7  13   2       13.77       23.11      5.17 o 
  -6  13   2        6.05        1.18      3.94 o 
  -5  13   2       59.90       57.74      4.85 o 
  -4  13   2      113.82      115.07      4.13 o 
  -3  13   2        2.27        2.96      3.79 o 
  -2  13   2       40.43       36.88      3.88 o 
  -1  13   2      500.80      485.12      5.17 o 
   0  13   2        0.69        4.34      3.00 o 
   1  13   2      305.15      295.06      5.56 o 
   2  13   2       96.22       82.07      5.69 o 
   3  13   2        0.08       -0.36      4.28 o 
   4  13   2        0.09        6.73      5.90 o 
   5  13   2       36.72       40.15      4.14 o 
   6  13   2        3.15        3.07      6.94 o 
   7  13   2        0.56        9.38      4.19 o 
  -7  14   2        0.62        9.16      4.43 o 
  -6  14   2        5.87       14.34      4.60 o 
  -5  14   2       15.61       23.68      8.19 o 
  -4  14   2       46.91       45.71      5.04 o 
  -3  14   2       23.95       23.44      3.91 o 
  -2  14   2      134.64      128.24      4.03 o 
  -1  14   2       94.83       99.73      4.81 o 
   0  14   2        0.70        1.19      3.16 o 
   1  14   2       32.12       24.56      4.87 o 
   2  14   2       60.82       56.43      3.93 o 
   3  14   2        3.15       -0.53      3.55 o 
   4  14   2      169.72      160.93      6.35 o 
   5  14   2        4.18       19.12      7.82 o 
   6  14   2       20.72       34.77      4.92 o 
   7  14   2        0.29        3.16      4.35 o 
  -7  15   2        0.59        6.24      8.88 o 
  -6  15   2        0.02        7.56      5.35 o 
  -5  15   2       31.11       35.21      4.92 o 
  -4  15   2       45.48       52.17      4.10 o 
  -3  15   2       80.52       82.74      4.64 o 
  -2  15   2        0.21       10.22      3.83 o 
  -1  15   2      126.49      123.24      3.78 o 
   0  15   2        8.68       12.77      3.07 o 
   1  15   2       16.72       19.57      4.51 o 
   2  15   2       31.98       18.25      4.32 o 
   3  15   2       46.88       49.19      6.23 o 
   4  15   2       14.32       12.57      5.52 o 
   5  15   2       65.69       74.91      8.12 o 
   6  15   2        0.11       -3.25      4.34 o 
  -6  16   2        7.15        5.46      4.46 o 
  -5  16   2       11.01        4.64      4.40 o 
  -4  16   2       82.41       72.26      4.75 o 
  -3  16   2        9.40        9.72      3.66 o 
  -2  16   2       43.57       47.56      4.65 o 
  -1  16   2       24.45       21.75      3.55 o 
   0  16   2       16.77       23.72      3.09 o 
   1  16   2        3.01       14.19      3.90 o 
   2  16   2       63.59       68.95      4.54 o 
   3  16   2       22.12       24.39      4.08 o 
   4  16   2       39.09       41.63      3.65 o 
   5  16   2       15.60       16.06      5.78 o 
   6  16   2        6.02       15.97      7.53 o 
  -6  17   2        3.76        1.43      7.44 o 
  -5  17   2        2.20       17.32      4.51 o 
  -4  17   2       16.08       17.88      4.31 o 
  -3  17   2        1.43        3.32      4.70 o 
  -2  17   2      156.21      133.38      6.26 o 
  -1  17   2        3.45       -4.20      4.20 o 
   0  17   2      110.11      116.76      4.95 o 
   1  17   2        0.29        5.57      4.06 o 
   2  17   2      123.00      121.46      5.01 o 
   3  17   2        1.80        1.48      5.45 o 
   4  17   2       82.42       88.26      5.88 o 
   5  17   2        2.17       14.33      4.22 o 
   6  17   2        2.68       13.79      7.57 o 
  -5  18   2        0.00        9.65      5.72 o 
  -4  18   2       22.05       20.72      4.58 o 
  -3  18   2       36.05       38.95      5.68 o 
  -2  18   2        0.34        0.96      4.21 o 
  -1  18   2        4.03       14.42      4.17 o 
   0  18   2        8.12       13.61      4.77 o 
   1  18   2       87.59       79.70      8.04 o 
   2  18   2       24.92       19.71      6.07 o 
   3  18   2       22.09       31.95      4.28 o 
   4  18   2        0.23        2.85      6.43 o 
   5  18   2       10.33       17.88      7.17 o 
  -5  19   2       18.06       20.63      5.03 o 
  -4  19   2        6.88       14.43      4.66 o 
  -3  19   2       80.87       80.06      4.68 o 
  -2  19   2       41.56       44.64      4.58 o 
  -1  19   2        6.67        7.09      5.23 o 
   0  19   2       38.18       39.58      5.73 o 
   1  19   2        6.20       12.61      7.07 o 
   2  19   2       25.08       25.40      4.49 o 
   3  19   2       12.48       30.44      5.94 o 
   4  19   2        1.68        4.76      4.73 o 
   5  19   2        7.05        5.41      7.03 o 
  -4  20   2        5.84       16.08      4.50 o 
  -3  20   2        8.61        6.00      6.07 o 
  -2  20   2        2.42        7.98      6.19 o 
  -1  20   2        1.33       -4.53      5.75 o 
   0  20   2        3.61        5.15      5.76 o 
   1  20   2        0.77        4.67      5.21 o 
   2  20   2       23.75       29.25      6.97 o 
   3  20   2        3.11       -3.68      5.44 o 
   4  20   2        9.73       12.02      4.58 o 
  -4  21   2        3.77        6.00      5.13 o 
  -3  21   2       26.09       24.87      7.01 o 
  -2  21   2        6.98       17.86      7.20 o 
  -1  21   2       32.26       32.07      5.26 o 
   0  21   2        3.62       -4.46      7.39 o 
   1  21   2       32.29       35.78      5.51 o 
   2  21   2        0.17        3.83      5.06 o 
   3  21   2       15.59       24.08      6.40 o 
  -3  22   2        2.21        5.41      5.13 o 
  -2  22   2        7.39       17.52      5.34 o 
  -1  22   2        7.94       17.26     10.92 o 
   0  22   2        5.44       22.19      9.78 o 
   1  22   2        5.27        9.71      9.50 o 
   2  22   2        7.34        4.68      5.53 o 
  -1  23   2       14.80        9.31      7.82 o 
   0  23   2       22.05       21.98      8.09 o 
   1  23   2       11.32       19.82      7.96 o 
  -9   0   3       39.28       65.36      8.36 o 
  -7   0   3      115.08      106.51     25.89 o 
  -5   0   3      550.96      546.54      8.90 o 
  -3   0   3        8.40        5.37      5.19 o 
  -1   0   3     9571.53    10042.01    100.40 o 
   3   0   3      130.29      128.35      6.52 o 
   5   0   3      952.12      883.29      7.42 o 
   7   0   3       27.04       22.32      5.66 o 
  -9   1   3        2.84       -0.94      5.05 o 
  -8   1   3        2.63        8.33      7.73 o 
  -7   1   3       55.55       57.31      5.88 o 
  -6   1   3       32.61       34.14      3.54 o 
  -5   1   3       51.65       54.23      4.58 o 
  -4   1   3      678.65      751.65      8.14 o 
  -3   1   3      155.56      160.56      4.45 o 
  -2   1   3        0.07       -2.40      4.17 o 
  -1   1   3     4686.20     4957.80     15.28 o 
   0   1   3      188.12      205.03     10.00 o 
   1   1   3       12.94        8.24      4.80 o 
   2   1   3      277.82      284.35      4.61 o 
   3   1   3      188.95      191.71      4.24 o 
   4   1   3       57.84       56.05      3.68 o 
   5   1   3      207.79      205.39      6.29 o 
   6   1   3       32.89       35.02      3.82 o 
   7   1   3        4.80       12.46      3.87 o 
   8   1   3       63.59       61.65      4.43 o 
  -9   2   3       18.41       32.20      4.74 o 
  -8   2   3       51.17       54.39      6.94 o 
  -7   2   3      174.69      142.18      6.25 o 
  -6   2   3       51.77       43.16      3.70 o 
  -5   2   3       50.29       46.06      4.94 o 
  -4   2   3       89.61      124.92      4.17 o 
  -3   2   3     2239.90     2351.73     17.06 o 
  -2   2   3     1000.15      973.87      7.49 o 
  -1   2   3     6928.85     7256.96     20.54 o 
   0   2   3       59.15       74.24      5.66 o 
   1   2   3       93.34       94.85      5.56 o 
   2   2   3      164.58      146.17      4.62 o 
   3   2   3     1607.44     1605.52     18.86 o 
   4   2   3      239.95      218.44      4.79 o 
   5   2   3     1213.69     1159.05     12.72 o 
   6   2   3       44.35       42.79      4.18 o 
   7   2   3        5.79       10.46      5.24 o 
   8   2   3       51.04       48.72      7.21 o 
  -9   3   3        1.58       14.57      6.89 o 
  -8   3   3        1.42        7.71      6.62 o 
  -7   3   3        5.59        7.33      5.63 o 
  -6   3   3       59.76       61.46      5.06 o 
  -5   3   3        0.47       15.46      4.53 o 
  -4   3   3       13.61        5.90      5.48 o 
  -3   3   3     2496.04     2591.33     46.75 o 
  -2   3   3     1342.11     1430.92     23.46 o 
  -1   3   3      394.91      404.85      5.29 o 
   0   3   3        0.23        7.08      3.68 o 
   1   3   3      212.74      229.28      5.75 o 
   2   3   3      104.50       98.98      4.37 o 
   3   3   3      551.14      648.93     10.39 o 
   4   3   3        0.12       -1.45      4.46 o 
   5   3   3     1104.24     1100.47     18.87 o 
   6   3   3        0.07        7.67      6.21 o 
   7   3   3        4.00       10.98      6.62 o 
   8   3   3       23.71       31.98      4.73 o 
  -9   4   3       13.44        1.16      6.02 o 
  -8   4   3        0.88       11.56      4.63 o 
  -7   4   3        5.43        9.68      4.59 o 
  -6   4   3        2.78        9.76      4.63 o 
  -5   4   3        0.85        1.32      4.79 o 
  -4   4   3      657.84      622.77      5.58 o 
  -3   4   3       39.82       47.24      4.26 o 
  -2   4   3      474.90      490.41      8.18 o 
  -1   4   3      728.89      736.72      6.16 o 
   0   4   3     7581.92     7847.17     87.09 o 
   1   4   3       91.58       73.11      3.97 o 
   2   4   3     6475.13     6799.23    137.15 o 
   3   4   3      440.42      487.31      4.76 o 
   4   4   3      140.31      121.02      3.87 o 
   5   4   3      103.74      115.79      4.75 o 
   6   4   3       69.05       66.02      3.83 o 
   7   4   3        3.60       15.58      5.96 o 
   8   4   3       36.73       39.89      9.18 o 
  -8   5   3       15.41       25.22      4.71 o 
  -7   5   3       19.69       24.31      3.87 o 
  -6   5   3        4.11       11.26      3.66 o 
  -5   5   3       83.66       91.53      5.44 o 
  -4   5   3        1.17        0.06      4.61 o 
  -3   5   3       44.45       53.06      4.50 o 
  -2   5   3      126.16      128.07      4.35 o 
  -1   5   3      391.16      366.94      4.65 o 
   0   5   3     1990.89     1943.24     34.33 o 
   1   5   3      950.07      979.92      6.69 o 
   2   5   3    11633.84    12147.99    229.93 o 
   3   5   3        0.38        7.69      4.36 o 
   4   5   3       31.98       45.25      4.01 o 
   5   5   3      197.98      180.21      7.14 o 
   6   5   3       59.52       55.75      3.59 o 
   7   5   3        7.26        6.64      3.90 o 
   8   5   3       39.09       39.57      5.18 o 
  -8   6   3        0.33        0.57      9.64 o 
  -7   6   3       24.25       25.57      4.67 o 
  -6   6   3        5.89        9.11      4.65 o 
  -5   6   3      224.81      217.17      4.44 o 
  -4   6   3      104.87      108.18      4.22 o 
  -3   6   3      816.92      779.35     18.98 o 
  -2   6   3      314.27      298.98      4.34 o 
  -1   6   3      291.49      255.62      4.56 o 
   0   6   3       44.58       60.84      3.65 o 
   1   6   3        1.77        5.54      3.19 o 
   2   6   3      307.52      309.54      5.97 o 
   3   6   3      474.51      433.07      5.61 o 
   4   6   3       39.26       45.65      4.08 o 
   5   6   3        0.73       -3.27      3.97 o 
   6   6   3       31.18       34.09      4.65 o 
   7   6   3       28.62       34.70      7.67 o 
   8   6   3        3.51       14.77      4.42 o 
  -8   7   3       26.71       28.14      7.26 o 
  -7   7   3       32.20       33.89      6.46 o 
  -6   7   3       50.46       52.48      4.13 o 
  -5   7   3      110.75      122.08      4.56 o 
  -4   7   3      567.94      550.20      7.96 o 
  -3   7   3      225.95      230.59      6.32 o 
  -2   7   3        0.41        2.87      3.82 o 
  -1   7   3      289.04      299.58      3.81 o 
   0   7   3       88.01       87.75      3.63 o 
   1   7   3     1210.10     1251.94     12.62 o 
   2   7   3       36.49       48.98      3.55 o 
   3   7   3      519.71      527.62      8.28 o 
   4   7   3       21.54       32.88      4.59 o 
   5   7   3       87.32       92.74      3.79 o 
   6   7   3      179.55      170.09      5.85 o 
   7   7   3        4.64       12.82      4.04 o 
   8   7   3       14.19       23.62      7.42 o 
  -8   8   3        0.23        5.73     12.57 o 
  -7   8   3       20.39       19.84      4.06 o 
  -6   8   3        0.88        8.20      5.19 o 
  -5   8   3      200.78      210.53      6.39 o 
  -4   8   3       40.80       44.21      4.12 o 
  -3   8   3      231.29      233.74      8.82 o 
  -2   8   3       26.54       28.67      3.50 o 
  -1   8   3      437.56      437.57      5.99 o 
   0   8   3      388.73      375.64      4.08 o 
   1   8   3       12.38       21.37      3.38 o 
   2   8   3       68.95       67.16      3.70 o 
   3   8   3      384.83      403.09      5.42 o 
   4   8   3      336.34      321.27      6.59 o 
   5   8   3      207.92      179.44      4.54 o 
   6   8   3       12.49       25.98      4.09 o 
   7   8   3       65.95       63.20      5.14 o 
   8   8   3        1.48        8.95      8.56 o 
  -8   9   3        4.34       14.40      4.97 o 
  -7   9   3        0.34        2.08      4.71 o 
  -6   9   3        0.03       -0.47      3.99 o 
  -5   9   3        8.80       18.74      4.55 o 
  -4   9   3       11.81       25.23      5.00 o 
  -3   9   3       48.82       46.44      3.86 o 
  -2   9   3      247.04      254.97      4.14 o 
  -1   9   3     1134.93     1173.97     11.98 o 
   0   9   3      185.12      175.10      3.75 o 
   1   9   3      191.56      250.17      3.93 o 
   2   9   3      437.64      498.03      4.64 o 
   3   9   3       52.34       60.87      4.15 o 
   4   9   3       64.68       83.26      5.74 o 
   5   9   3       95.26       79.00      6.37 o 
   6   9   3        2.46        9.23      4.73 o 
   7   9   3        0.01       12.87     10.34 o 
   8   9   3       17.11       26.41      4.66 o 
  -8  10   3        6.27        5.15      4.60 o 
  -7  10   3        0.24        5.73      5.45 o 
  -6  10   3       18.57       24.02     10.54 o 
  -5  10   3      102.55      117.49      4.95 o 
  -4  10   3      191.90      194.34      8.25 o 
  -3  10   3        4.61        7.30      3.11 o 
  -2  10   3      709.30      683.17      5.75 o 
  -1  10   3      491.77      467.80      3.99 o 
   0  10   3      436.58      408.89      7.15 o 
   1  10   3     1129.38     1141.83     14.21 o 
   2  10   3      218.11      210.23      3.87 o 
   3  10   3      557.87      546.60     13.52 o 
   4  10   3      465.09      429.21      4.99 o 
   5  10   3        6.15        6.63      5.32 o 
   6  10   3       86.44       90.59      4.95 o 
   7  10   3        0.01       -4.93      5.31 o 
  -8  11   3        3.65        8.81      5.84 o 
  -7  11   3       11.81       24.31      4.68 o 
  -6  11   3       20.36       15.81      4.60 o 
  -5  11   3       41.91       46.72      3.46 o 
  -4  11   3        1.99        6.40      4.27 o 
  -3  11   3      205.52      200.41      4.23 o 
  -2  11   3       66.90       67.81      3.36 o 
  -1  11   3       18.22       26.45      3.30 o 
   0  11   3      151.05      162.77      5.23 o 
   1  11   3       64.69       69.58      3.77 o 
   2  11   3       22.94       27.04      3.52 o 
   3  11   3        9.06       11.78      3.44 o 
   4  11   3      286.68      259.61      9.71 o 
   5  11   3       31.55       26.79      4.27 o 
   6  11   3       56.24       60.21      5.02 o 
   7  11   3       32.19       42.55      7.80 o 
  -7  12   3        0.63       -1.63      4.47 o 
  -6  12   3        0.02       -0.04      5.90 o 
  -5  12   3        7.33        8.84      4.00 o 
  -4  12   3      304.74      282.49      4.71 o 
  -3  12   3      601.58      573.97      8.25 o 
  -2  12   3        0.62        4.18      4.29 o 
  -1  12   3      139.83      106.60      3.64 o 
   0  12   3      173.60      160.10      3.18 o 
   1  12   3      825.47      794.54     11.00 o 
   2  12   3     1289.04     1203.99     11.82 o 
   3  12   3      244.65      232.88      4.88 o 
   4  12   3        9.91       15.07      5.08 o 
   5  12   3       28.78       22.74      4.87 o 
   6  12   3       31.22       39.53      3.91 o 
   7  12   3        2.74       17.33      5.73 o 
  -7  13   3       12.77       15.29      4.74 o 
  -6  13   3       56.12       62.67      4.40 o 
  -5  13   3       55.05       49.95      7.78 o 
  -4  13   3       35.56       33.47      4.92 o 
  -3  13   3      194.19      195.53      5.96 o 
  -2  13   3        0.71        8.25      3.84 o 
  -1  13   3        1.16        2.90      3.47 o 
   0  13   3        8.87       16.88      3.00 o 
   1  13   3       38.34       34.97      3.97 o 
   2  13   3       17.95       23.77      5.20 o 
   3  13   3      202.58      183.43      4.48 o 
   4  13   3        5.58       12.96      3.50 o 
   5  13   3        8.70       11.63      4.58 o 
   6  13   3       14.24       11.01      4.66 o 
   7  13   3        7.28       11.30      8.01 o 
  -7  14   3        2.89        3.03      4.88 o 
  -6  14   3       24.09       28.06      4.40 o 
  -5  14   3       16.50       19.41      5.92 o 
  -4  14   3       18.59       24.64      6.15 o 
  -3  14   3       37.64       45.34      3.99 o 
  -2  14   3      269.74      247.70      5.66 o 
  -1  14   3      424.66      412.27      4.10 o 
   0  14   3       75.39       63.39      3.00 o 
   1  14   3      140.43      136.32      4.52 o 
   2  14   3      137.60      129.26      4.09 o 
   3  14   3      172.13      172.34      4.92 o 
   4  14   3        6.52       11.97      3.71 o 
   5  14   3      107.96      108.07      4.02 o 
   6  14   3        0.36        6.72      3.85 o 
   7  14   3        5.29       31.61      6.49 o 
  -7  15   3        0.39        6.97      7.88 o 
  -6  15   3       59.96       53.39      4.91 o 
  -5  15   3       60.11       59.00      4.06 o 
  -4  15   3       38.54       39.16      4.10 o 
  -3  15   3      119.80      113.96      4.78 o 
  -2  15   3        0.63        5.34      3.94 o 
  -1  15   3        0.35        0.54      3.44 o 
   0  15   3        8.43        6.38      3.27 o 
   1  15   3        2.49        8.85      4.25 o 
   2  15   3        0.36        8.28      4.26 o 
   3  15   3       56.28       63.75      5.59 o 
   4  15   3       79.04       77.74     10.45 o 
   5  15   3        0.75        0.32      4.10 o 
   6  15   3        2.03       11.48      6.90 o 
  -6  16   3       18.74       30.00      4.42 o 
  -5  16   3       28.20       30.59      4.52 o 
  -4  16   3        1.51       -0.46      3.90 o 
  -3  16   3       40.87       50.20      7.60 o 
  -2  16   3        6.67        8.98      4.43 o 
  -1  16   3       12.87       22.71      6.13 o 
   0  16   3       10.93       15.69      3.76 o 
   1  16   3        2.98        4.97      7.19 o 
   2  16   3       26.91       44.85      4.09 o 
   3  16   3       39.31       39.14      3.90 o 
   4  16   3       21.13       20.55      4.84 o 
   5  16   3       50.96       59.35      6.14 o 
   6  16   3       47.84       46.36      5.80 o 
  -6  17   3       12.43       -5.61      5.61 o 
  -5  17   3        8.37        5.26      4.28 o 
  -4  17   3       11.97       12.05      4.45 o 
  -3  17   3       10.97       13.25      4.19 o 
  -2  17   3       15.86       34.47      6.40 o 
  -1  17   3       16.26       19.08      4.23 o 
   0  17   3        2.26        3.71      4.11 o 
   1  17   3        5.66       10.09      5.97 o 
   2  17   3        1.72        4.90      4.27 o 
   3  17   3       69.25       65.25      4.37 o 
   4  17   3        0.00        4.56      4.22 o 
   5  17   3        5.24        3.01     11.62 o 
  -5  18   3        1.83        4.97      4.43 o 
  -4  18   3        4.30        9.03      5.04 o 
  -3  18   3        8.64       12.65      4.66 o 
  -2  18   3      154.93      169.76      5.89 o 
  -1  18   3       24.78       27.01      4.26 o 
   0  18   3      149.13      154.02      6.91 o 
   1  18   3       23.28       23.25      4.73 o 
   2  18   3       58.36       53.23      9.32 o 
   3  18   3        0.89        3.02      4.05 o 
   4  18   3       60.02       54.07      6.19 o 
   5  18   3        0.31       -4.51      4.51 o 
  -5  19   3        6.96        6.30      4.62 o 
  -4  19   3        0.49        0.53      4.71 o 
  -3  19   3       37.48       34.46      5.86 o 
  -2  19   3        3.27        2.90      4.97 o 
  -1  19   3        1.92        9.82      5.30 o 
   0  19   3        0.62        1.35      4.38 o 
   1  19   3        2.34        6.23      4.81 o 
   2  19   3        0.12        4.67      4.96 o 
   3  19   3        0.26        5.13      5.17 o 
   4  19   3        8.20        4.60      6.29 o 
  -4  20   3        6.57        8.55      6.24 o 
  -3  20   3        5.66       14.10      5.29 o 
  -2  20   3        2.29       10.24      4.71 o 
  -1  20   3       70.75       61.13      6.19 o 
   0  20   3       42.51       50.48      7.10 o 
   1  20   3       36.42       46.72      7.48 o 
   2  20   3       42.04       39.56      5.05 o 
   3  20   3       11.05       11.94      5.20 o 
   4  20   3        0.01       16.90      5.25 o 
  -3  21   3        3.68        0.88      5.48 o 
  -2  21   3        0.03        1.41      4.67 o 
  -1  21   3        0.52       -2.05      7.64 o 
   0  21   3        0.05       20.03     10.32 o 
   1  21   3        0.06        3.44      8.88 o 
   2  21   3        5.58       23.34      5.33 o 
   3  21   3        9.71       13.52      5.11 o 
  -2  22   3        4.78        5.72      5.16 o 
  -1  22   3       24.22       25.08      9.37 o 
   0  22   3        3.02       -7.42      7.42 o 
   1  22   3       42.63       23.77      6.91 o 
   2  22   3        8.01        9.76      5.18 o 
  -1  23   3        0.09        5.12     11.19 o 
  -8   0   4        0.22        7.98      5.95 o 
  -6   0   4      222.46      214.15      8.77 o 
  -4   0   4      203.62      196.87      6.58 o 
  -2   0   4      307.51      362.51      6.87 o 
   0   0   4     9037.44     5399.26     25.35 o 
   2   0   4     5119.27     5587.87     61.02 o 
   4   0   4      312.82      367.35      6.86 o 
   6   0   4      437.35      424.22      6.32 o 
   8   0   4        1.24       -4.70      7.53 o 
  -9   1   4        0.73       -3.59      6.42 o 
  -8   1   4        0.58       -4.07      4.07 o 
  -7   1   4       59.83       65.81      7.18 o 
  -6   1   4        2.94       13.80      3.41 o 
  -5   1   4       73.57       79.70      7.61 o 
  -4   1   4      292.48      280.85      4.11 o 
  -3   1   4     1332.97     1330.07     17.70 o 
  -2   1   4     4645.33     4917.66     88.64 o 
  -1   1   4    12975.17    12898.07    274.75 o 
   0   1   4     1758.43     1828.72     17.85 o 
   1   1   4      255.03      303.75      6.05 o 
   2   1   4     1019.21     1018.92     15.47 o 
   3   1   4     3859.66     4039.41     43.02 o 
   4   1   4       81.62       91.77      4.63 o 
   5   1   4       86.75       93.40      3.57 o 
   6   1   4      287.91      267.93      4.00 o 
   7   1   4       34.75       45.84      3.99 o 
   8   1   4       15.70       10.38      5.88 o 
  -9   2   4        2.06       -2.31      5.46 o 
  -8   2   4        0.01       -4.25      4.59 o 
  -7   2   4      130.02      105.62      4.11 o 
  -6   2   4        0.01       12.01      4.43 o 
  -5   2   4       11.86       18.22      4.04 o 
  -4   2   4       25.17       21.88      6.16 o 
  -3   2   4     2057.20     2128.13     26.58 o 
  -2   2   4      522.83      567.20      5.88 o 
  -1   2   4        2.50        4.10      4.30 o 
   0   2   4      330.37      301.03      7.04 o 
   1   2   4      107.65      109.47      8.77 o 
   2   2   4      146.79      154.55      4.05 o 
   3   2   4      247.66      241.24      4.43 o 
   4   2   4       19.08       32.21      5.98 o 
   5   2   4       46.75       46.30      3.72 o 
   6   2   4      487.39      466.87      9.48 o 
   7   2   4        3.37       -0.53      4.65 o 
   8   2   4        0.01        9.64      4.54 o 
  -9   3   4        4.08       17.17      4.69 o 
  -8   3   4        1.02       -0.52      3.95 o 
  -7   3   4        0.62        8.81      4.27 o 
  -6   3   4       21.45       11.75      3.63 o 
  -5   3   4       68.89       66.50      4.32 o 
  -4   3   4      249.19      240.00      4.17 o 
  -3   3   4      988.49     1092.65     16.95 o 
  -2   3   4      163.54      182.27      4.43 o 
  -1   3   4      485.95      541.57      7.23 o 
   0   3   4      850.69      926.74      7.14 o 
   1   3   4     1252.87     1219.74     33.21 o 
   2   3   4      536.41      543.10      5.95 o 
   3   3   4       88.71       95.78      3.75 o 
   4   3   4      122.04      118.46      6.56 o 
   5   3   4       59.18       52.60      4.55 o 
   6   3   4      826.68      800.95      6.05 o 
   7   3   4       19.60       21.52      4.20 o 
   8   3   4       41.85       50.41      4.94 o 
  -9   4   4        6.32       32.91     11.73 o 
  -8   4   4        1.36        9.95      6.03 o 
  -7   4   4       50.37       48.80      4.34 o 
  -6   4   4       36.33       30.76      4.46 o 
  -5   4   4       81.30       75.90      3.89 o 
  -4   4   4       61.98       61.40      3.82 o 
  -3   4   4       18.45       26.66      3.92 o 
  -2   4   4      532.10      558.64     10.00 o 
  -1   4   4      129.41      173.53      4.39 o 
   0   4   4       20.91       20.22      3.31 o 
   1   4   4     1460.37     1474.21      9.90 o 
   2   4   4        7.99        4.42      4.44 o 
   3   4   4       41.36       36.76      3.96 o 
   4   4   4       23.55       24.73      4.06 o 
   5   4   4      337.49      316.99      4.23 o 
   6   4   4       12.81       19.30      4.15 o 
   7   4   4       17.78        7.34      4.41 o 
   8   4   4       17.76       18.08      4.57 o 
  -8   5   4       17.13       22.91      5.17 o 
  -7   5   4        1.53        6.89      5.49 o 
  -6   5   4       21.84       23.97      4.00 o 
  -5   5   4        5.81        9.10      3.63 o 
  -4   5   4        6.70        5.21      5.66 o 
  -3   5   4      243.93      234.04      4.21 o 
  -2   5   4       23.04       28.45      4.00 o 
  -1   5   4      329.09      377.05      4.51 o 
   0   5   4     1340.55     1412.33     13.10 o 
   1   5   4      156.25      232.07      4.12 o 
   2   5   4       37.47       29.85      4.17 o 
   3   5   4     1107.60     1108.38     10.78 o 
   4   5   4      213.73      197.87      4.04 o 
   5   5   4      286.07      276.75     12.13 o 
   6   5   4      152.65      160.27      6.09 o 
   7   5   4        1.19        8.64      4.01 o 
   8   5   4       47.73       43.04      4.91 o 
  -8   6   4       40.85       40.46      5.22 o 
  -7   6   4       25.32       42.72      5.21 o 
  -6   6   4      104.81      102.10      4.28 o 
  -5   6   4       92.97       87.74      3.90 o 
  -4   6   4       64.82       60.62      4.04 o 
  -3   6   4     1414.04     1554.97     11.11 o 
  -2   6   4     2618.60     2832.00     41.79 o 
  -1   6   4        3.01       10.93      3.17 o 
   0   6   4        4.79       16.59      2.61 o 
   1   6   4     1111.04     1172.75     19.01 o 
   2   6   4        1.35        2.08      4.24 o 
   3   6   4      111.06      126.05      4.65 o 
   4   6   4       19.31       20.49      3.44 o 
   5   6   4       38.94       29.84      3.75 o 
   6   6   4        0.34        3.30      8.19 o 
   7   6   4       10.96       20.45      4.93 o 
   8   6   4       19.91       23.43      4.57 o 
  -8   7   4        0.04        7.55      5.33 o 
  -7   7   4        0.75       -0.05      4.83 o 
  -6   7   4        0.41        1.13      4.65 o 
  -5   7   4        0.01        7.48      3.92 o 
  -4   7   4      142.05      144.77      4.34 o 
  -3   7   4        0.17        8.31      3.56 o 
  -2   7   4      454.07      479.81     10.50 o 
  -1   7   4      303.83      282.32      3.86 o 
   0   7   4      336.40      357.20      4.93 o 
   1   7   4      335.15      314.64     10.58 o 
   2   7   4      227.93      250.59      4.14 o 
   3   7   4      531.51      557.45      6.32 o 
   4   7   4        4.22       10.75      3.94 o 
   5   7   4      432.57      424.79      6.79 o 
   6   7   4        4.22        5.86      4.12 o 
   7   7   4       87.98       92.20      5.07 o 
   8   7   4       25.06       27.67      5.14 o 
  -8   8   4        3.18       -1.62      4.44 o 
  -7   8   4        4.48       13.21      4.95 o 
  -6   8   4      108.39      107.18      4.39 o 
  -5   8   4        1.94       10.02      4.85 o 
  -4   8   4       80.07       86.10      4.82 o 
  -3   8   4       28.19       28.07      3.53 o 
  -2   8   4        2.78        6.67      3.78 o 
  -1   8   4      598.89      663.92      8.62 o 
   0   8   4     2100.86     2089.32      8.88 o 
   1   8   4     1094.64     1118.64      8.64 o 
   2   8   4       78.43       75.62      3.79 o 
   3   8   4      423.89      456.98      5.64 o 
   4   8   4       57.44       62.02      4.62 o 
   5   8   4      341.42      293.02      4.64 o 
   6   8   4        0.71       -0.09      4.07 o 
   7   8   4        0.44        3.26      4.53 o 
   8   8   4        1.18       -1.77      5.80 o 
  -8   9   4        1.07       -3.29      4.99 o 
  -7   9   4        2.81        5.38      4.53 o 
  -6   9   4        3.00        4.65      4.65 o 
  -5   9   4      131.36      122.54      4.46 o 
  -4   9   4       10.69        8.43      4.43 o 
  -3   9   4        3.41        3.23      3.66 o 
  -2   9   4     1005.99     1045.41      7.31 o 
  -1   9   4      926.67      936.41     14.38 o 
   0   9   4        5.01        8.99      3.09 o 
   1   9   4       98.42       76.68      3.60 o 
   2   9   4      522.36      518.12     12.09 o 
   3   9   4       65.09       58.36      4.08 o 
   4   9   4      107.97      107.75      4.68 o 
   5   9   4       64.89       73.53      4.70 o 
   6   9   4       24.86       32.39      4.00 o 
   7   9   4        7.29        1.76      4.68 o 
  -8  10   4        0.97       -0.13      8.66 o 
  -7  10   4        0.21       -1.55      5.76 o 
  -6  10   4       10.92       22.02      4.40 o 
  -5  10   4       52.02       55.28      4.70 o 
  -4  10   4      157.84      139.31      3.64 o 
  -3  10   4      107.37      101.99      3.70 o 
  -2  10   4      146.59      141.95      3.95 o 
  -1  10   4       78.20       76.15      2.92 o 
   0  10   4      477.85      503.27      4.60 o 
   1  10   4      226.34      238.29      4.22 o 
   2  10   4        0.67        7.47      3.22 o 
   3  10   4      313.05      299.69      5.86 o 
   4  10   4      151.04      149.65      9.32 o 
   5  10   4       12.54       20.06      4.74 o 
   6  10   4       11.07       14.10      5.94 o 
   7  10   4        7.18        4.37      8.15 o 
  -8  11   4        0.71        5.83      7.62 o 
  -7  11   4        5.61       13.80      4.67 o 
  -6  11   4        3.30        9.44      4.80 o 
  -5  11   4       44.64       48.06      4.85 o 
  -4  11   4       15.76       18.27      3.70 o 
  -3  11   4       15.48       25.16      3.64 o 
  -2  11   4      193.76      205.54      4.75 o 
  -1  11   4      269.79      272.80      5.12 o 
   0  11   4      232.05      223.35      6.27 o 
   1  11   4       80.78       86.43      3.74 o 
   2  11   4        4.00        6.48      3.49 o 
   3  11   4      105.41       93.08      3.10 o 
   4  11   4      120.67      122.49      3.89 o 
   5  11   4       11.07        7.70      3.85 o 
   6  11   4       68.42       58.97      8.70 o 
   7  11   4       23.13       36.10      7.84 o 
  -7  12   4        6.60       15.77      4.48 o 
  -6  12   4       26.64       31.21      5.28 o 
  -5  12   4      120.09      118.55      4.88 o 
  -4  12   4        0.57        2.79      3.45 o 
  -3  12   4      179.90      160.91      7.07 o 
  -2  12   4       43.19       47.81      3.62 o 
  -1  12   4      187.25      181.96      3.52 o 
   0  12   4       19.91       22.88      2.96 o 
   1  12   4       57.28       62.38      3.46 o 
   2  12   4       54.49       49.94      3.96 o 
   3  12   4        0.31        6.98      3.20 o 
   4  12   4        5.22       13.89      3.55 o 
   5  12   4        4.67        0.62      3.92 o 
   6  12   4        0.87        4.17      3.86 o 
   7  12   4       29.89       27.44      5.09 o 
  -7  13   4        0.16       -0.25      5.69 o 
  -6  13   4        2.77        5.74      4.40 o 
  -5  13   4       61.19       68.68      4.30 o 
  -4  13   4      123.34      116.22      4.11 o 
  -3  13   4      221.72      206.12      3.92 o 
  -2  13   4      180.89      185.50      4.28 o 
  -1  13   4       42.23       42.25      3.57 o 
   0  13   4      108.51      102.16      2.95 o 
   1  13   4      722.34      685.10      8.54 o 
   2  13   4       60.73       54.63      3.68 o 
   3  13   4      456.47      434.93      6.52 o 
   4  13   4      114.99       99.22      4.62 o 
   5  13   4       25.65       26.49      4.30 o 
   6  13   4        4.49        9.72      4.77 o 
   7  13   4       12.71       17.30      7.96 o 
  -7  14   4        3.00       12.86      4.86 o 
  -6  14   4       25.80       30.31      4.60 o 
  -5  14   4        0.51        4.85      5.76 o 
  -4  14   4      106.26      100.66      7.67 o 
  -3  14   4        1.64       15.40      3.93 o 
  -2  14   4      229.28      231.60      4.78 o 
  -1  14   4        0.00       -1.85      3.53 o 
   0  14   4       28.85       27.73      3.17 o 
   1  14   4        3.17        4.22      4.38 o 
   2  14   4       21.73       11.65      3.86 o 
   3  14   4       51.41       55.35      4.98 o 
   4  14   4       39.83       41.97      4.02 o 
   5  14   4        0.55        0.63      4.06 o 
   6  14   4        0.53        5.16      4.02 o 
  -6  15   4        2.95       -4.75      4.75 o 
  -5  15   4        0.18        8.47      5.88 o 
  -4  15   4        2.84       20.09      4.46 o 
  -3  15   4       16.42       14.75      3.76 o 
  -2  15   4        0.45        1.49      3.96 o 
  -1  15   4      110.39       94.62      3.22 o 
   0  15   4       42.89       38.93      3.83 o 
   1  15   4       38.30       45.56      4.62 o 
   2  15   4        0.46       12.92      4.89 o 
   3  15   4      184.43      195.85      6.44 o 
   4  15   4       52.67       51.93      4.33 o 
   5  15   4       28.57       35.89      5.87 o 
   6  15   4        1.92       18.17      4.59 o 
  -6  16   4       41.82       42.08      4.51 o 
  -5  16   4        0.03       -1.48      5.67 o 
  -4  16   4        0.51        8.58      4.70 o 
  -3  16   4       54.98       52.59      4.20 o 
  -2  16   4        9.29       16.95      4.11 o 
  -1  16   4       38.44       34.21      3.78 o 
   0  16   4      272.46      266.19      5.11 o 
   1  16   4       42.20       58.59      5.26 o 
   2  16   4       34.78       41.90      6.19 o 
   3  16   4       39.90       37.90      4.24 o 
   4  16   4        8.05        5.41      4.34 o 
   5  16   4        2.51       10.32      4.71 o 
   6  16   4       14.67       26.87      5.07 o 
  -6  17   4        2.68        3.36      5.92 o 
  -5  17   4        6.48        9.55      4.66 o 
  -4  17   4       25.54       32.42      9.14 o 
  -3  17   4        0.09       -2.46      4.82 o 
  -2  17   4        0.51        9.51      4.61 o 
  -1  17   4        0.95        3.80      4.62 o 
   0  17   4      260.57      233.28      8.09 o 
   1  17   4        1.44        5.00      4.48 o 
   2  17   4       82.14       81.68      5.02 o 
   3  17   4       33.17       37.13      5.02 o 
   4  17   4        0.13        4.46      6.73 o 
   5  17   4       11.19       19.32      4.40 o 
  -5  18   4        6.50       10.99      4.84 o 
  -4  18   4        5.65       10.60      4.60 o 
  -3  18   4       34.84       34.21      6.42 o 
  -2  18   4       22.51       24.88      4.88 o 
  -1  18   4       11.27       15.42      3.96 o 
   0  18   4        4.22        7.57      3.88 o 
   1  18   4       21.32       25.31      5.50 o 
   2  18   4        3.48        8.99      4.32 o 
   3  18   4       32.43       42.72      4.20 o 
   4  18   4        2.13        8.50      6.81 o 
   5  18   4       18.68       29.45      5.88 o 
  -5  19   4        2.40       12.28      6.29 o 
  -4  19   4       20.87       26.51      6.60 o 
  -3  19   4        4.09        6.80      5.14 o 
  -2  19   4       22.38       32.37      5.23 o 
  -1  19   4       62.70       63.60      5.50 o 
   0  19   4       60.13       56.27      5.28 o 
   1  19   4        4.38        7.94      4.96 o 
   2  19   4       23.49       27.34      5.94 o 
   3  19   4        0.07       11.40      8.33 o 
   4  19   4       44.19       46.73      5.59 o 
  -4  20   4       30.05       34.01      8.51 o 
  -3  20   4       26.89       28.65      7.24 o 
  -2  20   4       26.99       34.77      7.12 o 
  -1  20   4        8.14       15.84      4.90 o 
   0  20   4        0.01        9.96      6.04 o 
   1  20   4        0.67        5.30      6.19 o 
   2  20   4       19.86       12.96     10.17 o 
   3  20   4        2.10       19.22      5.82 o 
   4  20   4        0.49        8.59      8.99 o 
  -3  21   4        9.58       -0.03      5.64 o 
  -2  21   4        0.34        2.83      4.79 o 
  -1  21   4        9.14       21.75      8.91 o 
   0  21   4       11.87       20.23      7.28 o 
   1  21   4       54.22       52.95      6.59 o 
   2  21   4        0.19        7.66      6.31 o 
   3  21   4       17.27       18.19      5.80 o 
  -2  22   4       21.55       31.76      6.27 o 
  -1  22   4       59.97       59.65      9.28 o 
   0  22   4        5.89       15.91     10.92 o 
   1  22   4        0.25        4.75      6.03 o 
   2  22   4       23.81       19.01      6.68 o 
  -9   0   5        0.86       -1.72      8.06 o 
  -7   0   5        3.65        4.46      5.41 o 
  -5   0   5        0.16        1.02      5.25 o 
  -3   0   5     4365.04     4386.30     68.78 o 
  -1   0   5      586.87      582.05      6.82 o 
   1   0   5     3298.38     3463.66     18.21 o 
   3   0   5     2662.89     2833.87     39.31 o 
   5   0   5      592.94      575.94     14.36 o 
   7   0   5       95.37      100.56      5.91 o 
  -9   1   5       10.24       12.93      5.19 o 
  -8   1   5        2.88       13.41      4.52 o 
  -7   1   5        0.16        3.60      5.98 o 
  -6   1   5      118.61      121.42      4.96 o 
  -5   1   5      245.94      237.61      4.82 o 
  -4   1   5      170.44      157.94      4.21 o 
  -3   1   5      880.80      961.13     14.00 o 
  -2   1   5     3069.74     3083.83      8.76 o 
  -1   1   5      274.33      322.10      4.93 o 
   0   1   5      576.60      621.29     17.99 o 
   1   1   5     2713.84     2757.60     68.04 o 
   2   1   5      810.25      901.42     26.41 o 
   3   1   5       53.60       48.79      3.69 o 
   4   1   5     1216.61     1221.89     14.68 o 
   5   1   5        3.85       -0.72      7.86 o 
   6   1   5       23.49       16.01      4.64 o 
   7   1   5       45.09       41.28      4.07 o 
   8   1   5        1.28        9.10      4.86 o 
  -9   2   5       12.09       22.52      6.04 o 
  -8   2   5        3.80       10.56      4.57 o 
  -7   2   5       14.60       19.61      7.50 o 
  -6   2   5        2.34        6.21      3.78 o 
  -5   2   5       85.91       91.02      5.70 o 
  -4   2   5       82.04       80.74      6.33 o 
  -3   2   5       46.46       53.58      3.72 o 
  -2   2   5     1092.46     1216.74     13.57 o 
  -1   2   5       14.37        2.65      3.14 o 
   0   2   5     1881.31     1593.75    347.37 o 
   1   2   5       70.90       58.67      6.39 o 
   2   2   5     1401.18     1681.73     21.15 o 
   3   2   5        0.73       -2.81      3.19 o 
   4   2   5      382.66      369.65      6.46 o 
   5   2   5      183.90      205.44      5.53 o 
   6   2   5      204.46      191.57      3.82 o 
   7   2   5        0.14       -4.41      4.41 o 
   8   2   5       43.79       47.88      5.29 o 
  -8   3   5        4.08       10.51      4.70 o 
  -7   3   5        0.09       -2.10      4.05 o 
  -6   3   5        2.19       14.16      4.46 o 
  -5   3   5        5.36        9.20      7.49 o 
  -4   3   5      336.59      328.77      5.23 o 
  -3   3   5      217.23      184.74      4.65 o 
  -2   3   5      877.19      883.58      9.21 o 
  -1   3   5      261.87      242.16      4.09 o 
   0   3   5       20.08       22.01      5.30 o 
   1   3   5      188.73      202.15      9.71 o 
   2   3   5       24.06       10.13      4.23 o 
   3   3   5      686.74      655.43     10.88 o 
   4   3   5      104.90       95.82      5.10 o 
   5   3   5       63.64       69.85      4.42 o 
   6   3   5        5.15        9.73      4.04 o 
   7   3   5       61.95       63.22      5.91 o 
   8   3   5        1.13        5.35      8.31 o 
  -8   4   5        4.19       18.85      6.30 o 
  -7   4   5        1.52        2.62      5.02 o 
  -6   4   5       94.43      108.54      7.34 o 
  -5   4   5      163.92      134.56      5.86 o 
  -4   4   5       10.60       12.92      3.61 o 
  -3   4   5        3.83        6.21      3.87 o 
  -2   4   5       52.74       58.02      3.70 o 
  -1   4   5      503.10      533.79      6.42 o 
   0   4   5      507.72      559.28      5.84 o 
   1   4   5      471.83      433.96     24.10 o 
   2   4   5      112.57       64.94      4.42 o 
   3   4   5      103.81      109.33      4.74 o 
   4   4   5      564.63      507.18      4.95 o 
   5   4   5       16.84       17.71      4.75 o 
   6   4   5       59.78       64.91      7.39 o 
   7   4   5       27.74       24.96      6.15 o 
   8   4   5       24.95       21.58      4.65 o 
  -8   5   5        0.27       13.53      5.19 o 
  -7   5   5        7.94        8.69      6.89 o 
  -6   5   5      131.60      129.38      6.97 o 
  -5   5   5       44.05       29.43      3.99 o 
  -4   5   5      449.19      462.06     11.00 o 
  -3   5   5       50.23       50.62      4.33 o 
  -2   5   5        7.81       11.77      3.34 o 
  -1   5   5     3635.03     3783.54     38.18 o 
   0   5   5      203.03      182.77      3.72 o 
   1   5   5     1208.93     1232.57     14.56 o 
   2   5   5       48.42       46.45      4.07 o 
   3   5   5      457.57      461.90      6.89 o 
   4   5   5       70.05       69.27      4.58 o 
   5   5   5      166.79      153.85      4.26 o 
   6   5   5       41.74       36.19      4.20 o 
   7   5   5        0.10        2.48      4.49 o 
   8   5   5        4.02        8.84      8.10 o 
  -8   6   5        5.06       12.90      8.66 o 
  -7   6   5        1.32       16.60      8.92 o 
  -6   6   5       19.53       23.33      5.35 o 
  -5   6   5      150.22      162.72      4.28 o 
  -4   6   5       56.79       57.89      4.62 o 
  -3   6   5       32.68       26.85      4.05 o 
  -2   6   5       14.62       14.00      2.69 o 
  -1   6   5     1418.90     1459.93      7.20 o 
   0   6   5      773.35      808.26      8.51 o 
   1   6   5     1552.57     1556.12     19.70 o 
   2   6   5        5.13        5.93      4.28 o 
   3   6   5       77.24       82.70      4.70 o 
   4   6   5      182.75      176.47     10.64 o 
   5   6   5      647.47      608.70      4.80 o 
   6   6   5      169.91      156.99      6.15 o 
   7   6   5      157.20      157.88      5.98 o 
   8   6   5        2.96       14.99      5.66 o 
  -8   7   5       13.96       23.63      5.41 o 
  -7   7   5        0.24        4.89      6.40 o 
  -6   7   5      326.79      304.09     10.34 o 
  -5   7   5        0.83        3.31      3.32 o 
  -4   7   5      377.57      358.08      5.17 o 
  -3   7   5        6.05        3.80      2.92 o 
  -2   7   5     2343.74     2335.94     29.34 o 
  -1   7   5      781.88      793.17     11.98 o 
   0   7   5       81.73       60.13      2.98 o 
   1   7   5      199.30      188.23      5.00 o 
   2   7   5      164.77      141.32      6.04 o 
   3   7   5       57.01       58.65      5.08 o 
   4   7   5       42.57       50.32      5.18 o 
   5   7   5       38.44       38.75      4.05 o 
   6   7   5       16.18       15.69      4.36 o 
   7   7   5       57.01       69.45      8.33 o 
   8   7   5       22.66       29.34      5.22 o 
  -8   8   5        0.02        5.14      8.35 o 
  -7   8   5        2.05        0.36     12.32 o 
  -6   8   5        1.05       15.72      4.20 o 
  -5   8   5       92.02       85.91      4.65 o 
  -4   8   5       43.22       43.37      4.09 o 
  -3   8   5      356.54      346.58      4.56 o 
  -2   8   5       30.42       33.39      3.56 o 
  -1   8   5      373.05      383.88      5.32 o 
   0   8   5      152.03      145.01      3.49 o 
   1   8   5      479.55      544.73      4.84 o 
   2   8   5       23.75       26.40      3.05 o 
   3   8   5      726.29      654.26      9.48 o 
   4   8   5        3.91        5.34      6.81 o 
   5   8   5       43.15       43.52      5.44 o 
   6   8   5       25.38       26.50      3.91 o 
   7   8   5       57.62       55.32      4.80 o 
  -8   9   5        2.73        6.38      4.87 o 
  -7   9   5        1.36        5.64      4.21 o 
  -6   9   5       89.35       81.59      4.06 o 
  -5   9   5      326.30      311.54      5.16 o 
  -4   9   5       54.46       66.57      3.26 o 
  -3   9   5        3.04       11.81      3.54 o 
  -2   9   5      245.01      242.17      5.79 o 
  -1   9   5       34.64       35.75      3.51 o 
   0   9   5        9.24        5.25      2.82 o 
   1   9   5     2624.45     2559.08     25.52 o 
   2   9   5      604.62      608.36      6.80 o 
   3   9   5      262.82      253.51      4.49 o 
   4   9   5      192.09      174.25      5.57 o 
   5   9   5       50.89       59.65      4.79 o 
   6   9   5        8.59       14.74      4.98 o 
   7   9   5       41.97       43.04      4.90 o 
  -8  10   5        1.39        5.08      6.02 o 
  -7  10   5        2.12        7.54      7.36 o 
  -6  10   5       40.72       29.06      4.95 o 
  -5  10   5       27.85       25.91      3.80 o 
  -4  10   5       41.40       36.29      4.07 o 
  -3  10   5        5.05        9.65      3.31 o 
  -2  10   5      321.04      331.66      6.51 o 
  -1  10   5       83.57       82.06      3.63 o 
   0  10   5      234.65      221.07      4.28 o 
   1  10   5      120.40      113.15      4.63 o 
   2  10   5       60.98       54.43      3.49 o 
   3  10   5        5.41        6.06      3.58 o 
   4  10   5       28.43       42.22      4.43 o 
   5  10   5        6.70       16.29      5.71 o 
   6  10   5       18.53       32.99      8.79 o 
   7  10   5        5.89       11.63      9.24 o 
  -7  11   5       10.53       13.98      4.80 o 
  -6  11   5       67.52       53.09      4.14 o 
  -5  11   5       43.81       40.57      3.68 o 
  -4  11   5       25.44       26.70      3.35 o 
  -3  11   5      138.28      131.87      3.87 o 
  -2  11   5       33.89       29.52      3.62 o 
  -1  11   5      534.63      514.59      6.63 o 
   0  11   5       47.02       47.45      3.90 o 
   1  11   5      681.01      629.16      8.92 o 
   2  11   5       10.31       22.25      3.80 o 
   3  11   5       66.16       74.36      4.07 o 
   4  11   5       18.75       15.26      3.73 o 
   5  11   5       62.77       59.14      3.90 o 
   6  11   5        9.08        8.00      6.38 o 
   7  11   5        3.33        2.11     10.28 o 
  -7  12   5        2.98        8.65      4.85 o 
  -6  12   5        2.66        6.02      4.21 o 
  -5  12   5       16.28       16.69      4.24 o 
  -4  12   5       38.85       44.31      3.82 o 
  -3  12   5        8.67       21.10      3.67 o 
  -2  12   5        2.02        2.55      3.26 o 
  -1  12   5      227.90      217.15      3.42 o 
   0  12   5       21.07       16.60      3.85 o 
   1  12   5       58.85       68.45      4.26 o 
   2  12   5       10.01       10.89      3.31 o 
   3  12   5        0.59        9.44      3.47 o 
   4  12   5      214.75      205.39      4.78 o 
   5  12   5       61.82       57.40      4.93 o 
   6  12   5      100.88      100.34      6.27 o 
   7  12   5        0.32       20.76      5.98 o 
  -7  13   5        0.65       -3.25      4.69 o 
  -6  13   5        0.19        5.23      6.40 o 
  -5  13   5       15.87       20.68      4.46 o 
  -4  13   5       31.14       33.68      4.23 o 
  -3  13   5      112.61      115.24      3.75 o 
  -2  13   5        1.98        3.95      3.43 o 
  -1  13   5       18.33       17.42      3.34 o 
   0  13   5      286.55      308.88      5.85 o 
   1  13   5     1222.63     1065.12      5.81 o 
   2  13   5      122.40      126.46      5.33 o 
   3  13   5       16.89       13.33      3.55 o 
   4  13   5       11.38       18.56      3.68 o 
   5  13   5        4.28        5.94      4.19 o 
   6  13   5        2.26       13.37      8.49 o 
  -7  14   5        1.06        1.87      4.22 o 
  -6  14   5       34.69       30.53      4.44 o 
  -5  14   5       17.68       26.08      4.53 o 
  -4  14   5        0.91       -1.59      3.82 o 
  -3  14   5       44.29       43.24      3.73 o 
  -2  14   5        0.07        9.15      3.52 o 
  -1  14   5      119.02      132.25      4.49 o 
   0  14   5      575.09      539.48      5.78 o 
   1  14   5        1.35        3.20      3.71 o 
   2  14   5       11.89       17.13      3.69 o 
   3  14   5      121.85      105.79      4.25 o 
   4  14   5        2.39        0.95      3.85 o 
   5  14   5       36.62       29.28      4.42 o 
   6  14   5       11.16       10.65      3.99 o 
  -6  15   5       19.00       26.63      5.21 o 
  -5  15   5        0.04       12.94      6.03 o 
  -4  15   5       10.19       11.79      3.88 o 
  -3  15   5        2.14        5.78      4.14 o 
  -2  15   5      167.67      144.46      4.03 o 
  -1  15   5      104.35      101.37      3.84 o 
   0  15   5       41.92       45.34      4.33 o 
   1  15   5       44.42       36.11      4.40 o 
   2  15   5        0.33        3.03      3.46 o 
   3  15   5        0.80        4.11      3.56 o 
   4  15   5      132.33      134.38      7.38 o 
   5  15   5       11.18       12.44      4.01 o 
   6  15   5        0.15       16.98      5.02 o 
  -6  16   5        2.30        5.25      5.41 o 
  -5  16   5       10.96       14.78      6.64 o 
  -4  16   5        0.64       16.86      5.98 o 
  -3  16   5       14.56       19.63      4.14 o 
  -2  16   5       16.51       12.58      4.12 o 
  -1  16   5        6.38       16.93      4.16 o 
   0  16   5        7.09       20.09      4.36 o 
   1  16   5        2.41        7.16      4.51 o 
   2  16   5       67.32       63.64      5.60 o 
   3  16   5       13.62       16.79      4.32 o 
   4  16   5        7.63       12.35      4.09 o 
   5  16   5        2.27        9.18      4.77 o 
  -6  17   5        0.07        5.81      5.19 o 
  -5  17   5        6.19       14.22      4.38 o 
  -4  17   5        1.66        0.35      3.77 o 
  -3  17   5       58.67       53.35      3.98 o 
  -2  17   5        0.35       12.43      4.22 o 
  -1  17   5        7.16        6.14      3.58 o 
   0  17   5       48.33       48.93      4.64 o 
   1  17   5       30.54       38.36      5.89 o 
   2  17   5        1.54        5.74      4.79 o 
   3  17   5      145.32      144.34      4.61 o 
   4  17   5        3.14        8.49      6.72 o 
   5  17   5       16.98       15.89      6.13 o 
  -5  18   5        1.94        5.01      4.83 o 
  -4  18   5        0.69       -2.09      4.57 o 
  -3  18   5        0.24        8.08      4.54 o 
  -2  18   5        0.91        7.05      6.67 o 
  -1  18   5        0.17        6.13      4.43 o 
   0  18   5        0.01        3.18      4.28 o 
   1  18   5        5.33        0.07      4.69 o 
   2  18   5       73.67       81.02      7.86 o 
   3  18   5        5.75       15.95      4.47 o 
   4  18   5        3.10       10.70      4.05 o 
   5  18   5        0.01       10.10      5.13 o 
  -5  19   5        3.06       16.18      8.39 o 
  -4  19   5       10.23       16.93      5.88 o 
  -3  19   5        6.82        5.97      4.66 o 
  -2  19   5        8.82       11.93      5.92 o 
  -1  19   5       72.15       74.38      8.82 o 
   0  19   5        8.22       12.40      4.57 o 
   1  19   5       33.26       28.03      4.51 o 
   2  19   5       14.86       16.86      7.06 o 
   3  19   5        3.82        7.31      4.73 o 
   4  19   5        1.10       14.63      5.49 o 
  -4  20   5        0.58       -0.15     10.10 o 
  -3  20   5        2.38        3.95      4.78 o 
  -2  20   5       17.48       16.46      4.94 o 
  -1  20   5        1.78       10.06      6.46 o 
   0  20   5        0.17        4.49      6.32 o 
   1  20   5        1.04        9.36      5.91 o 
   2  20   5       15.84       -0.16      6.11 o 
   3  20   5        4.55       12.29      5.38 o 
  -3  21   5        0.45       -2.94     12.05 o 
  -2  21   5       76.03       59.62      6.60 o 
  -1  21   5        0.42       -7.22      8.02 o 
   0  21   5       91.91       93.87      8.51 o 
   1  21   5        1.71        0.45      4.98 o 
   2  21   5       27.68       26.84      5.56 o 
  -2  22   5       16.19       22.17      6.35 o 
  -1  22   5        8.21        8.13      9.35 o 
   0  22   5        0.49       10.65      8.09 o 
   1  22   5        3.10        5.24      7.52 o 
  -8   0   6        7.41       14.95     23.33 o 
  -6   0   6        5.26       14.34      5.04 o 
  -4   0   6       51.95       56.66      4.43 o 
  -2   0   6     2782.43     2964.03    132.09 o 
   0   0   6      209.51      176.66      7.15 o 
   2   0   6     5475.28     5776.05     21.58 o 
   4   0   6      381.37      384.32     13.01 o 
   6   0   6        4.83       20.69      6.62 o 
   8   0   6        0.24       13.63      6.57 o 
  -8   1   6        0.33       13.10      7.81 o 
  -7   1   6        0.63        0.82      3.92 o 
  -6   1   6        0.04       11.66      3.64 o 
  -5   1   6        8.22       12.74      3.55 o 
  -4   1   6      304.09      277.97      6.05 o 
  -3   1   6      159.48      149.05      3.86 o 
  -2   1   6       62.79       97.22      4.20 o 
  -1   1   6     2155.34     2476.25     41.02 o 
   0   1   6      102.09      100.16      6.44 o 
   1   1   6       18.92       16.76      5.06 o 
   2   1   6        6.08       -1.78      6.34 o 
   3   1   6       89.86      116.70      5.70 o 
   4   1   6      137.79      131.97      3.98 o 
   5   1   6       91.56       88.57      5.39 o 
   6   1   6        1.16        3.64      4.72 o 
   7   1   6       10.63       23.43      6.66 o 
   8   1   6        3.35        7.09      9.15 o 
  -8   2   6        3.02        4.71      6.44 o 
  -7   2   6        1.61        0.14      3.40 o 
  -6   2   6       92.65       85.76      6.67 o 
  -5   2   6       40.36       33.28      3.41 o 
  -4   2   6      268.03      260.26      4.49 o 
  -3   2   6        7.00       13.52      5.47 o 
  -2   2   6     2270.78     2407.58     19.78 o 
  -1   2   6      632.03      638.82     11.00 o 
   0   2   6     2892.87     3164.84     43.92 o 
   1   2   6      858.29      836.45      8.20 o 
   2   2   6      200.45      215.52      9.31 o 
   3   2   6       15.04       28.76      4.43 o 
   4   2   6      164.16      176.60      5.10 o 
   5   2   6      621.22      586.96      8.51 o 
   6   2   6      185.45      193.10      4.65 o 
   7   2   6       41.17       37.80      7.05 o 
   8   2   6        0.16       -3.79      5.10 o 
  -8   3   6       26.45       21.30      4.78 o 
  -7   3   6        1.80       14.83      4.85 o 
  -6   3   6       23.95       30.16      4.05 o 
  -5   3   6      175.04      165.49     11.09 o 
  -4   3   6      630.64      617.20      8.51 o 
  -3   3   6       11.40       10.13      3.86 o 
  -2   3   6     1250.43     1236.29     27.62 o 
  -1   3   6      412.10      407.23      4.78 o 
   0   3   6      304.27      312.26      6.03 o 
   1   3   6     1917.30     2110.28     46.02 o 
   2   3   6        0.00        0.46      3.85 o 
   3   3   6      369.43      361.72      4.55 o 
   4   3   6       75.88       67.32      3.73 o 
   5   3   6      106.71      101.05      4.12 o 
   6   3   6        1.23       14.25      8.79 o 
   7   3   6        1.68       12.46      6.83 o 
   8   3   6        4.96       17.12      5.68 o 
  -8   4   6        0.11       -2.64      5.26 o 
  -7   4   6        5.11       13.50      3.40 o 
  -6   4   6        1.46       -0.90      4.57 o 
  -5   4   6       85.41      102.62      4.61 o 
  -4   4   6       54.56       41.91      4.02 o 
  -3   4   6      190.05      192.99      4.59 o 
  -2   4   6       35.83       46.58      4.78 o 
  -1   4   6       38.83       41.37      3.53 o 
   0   4   6      322.62      308.57      5.54 o 
   1   4   6     2330.04     2358.14     24.54 o 
   2   4   6      371.80      363.94      6.53 o 
   3   4   6      549.51      542.02      6.49 o 
   4   4   6       55.18       58.75      4.45 o 
   5   4   6      558.89      552.59      9.21 o 
   6   4   6       91.77       87.01      4.37 o 
   7   4   6      103.39      101.40      4.30 o 
   8   4   6       32.63       35.86      4.70 o 
  -8   5   6        0.46        1.71      4.85 o 
  -7   5   6       15.62       14.14      4.30 o 
  -6   5   6       51.77       49.66      3.83 o 
  -5   5   6       91.55       85.72      4.27 o 
  -4   5   6      321.58      318.89      5.70 o 
  -3   5   6      102.87      107.12      5.72 o 
  -2   5   6      398.43      487.68     10.60 o 
  -1   5   6        2.21        5.23      3.65 o 
   0   5   6      132.50      148.87      4.48 o 
   1   5   6      141.55      125.43      4.48 o 
   2   5   6        0.27        1.31      4.13 o 
   3   5   6      871.25      850.04      6.49 o 
   4   5   6       10.29       15.95      4.41 o 
   5   5   6       55.13       56.15      7.98 o 
   6   5   6       14.55       17.40      4.27 o 
   7   5   6       41.65       40.43      5.19 o 
   8   5   6        6.98       25.44      6.89 o 
  -8   6   6       26.85       25.84      5.53 o 
  -7   6   6        0.00        0.27      4.90 o 
  -6   6   6       45.89       41.72      4.67 o 
  -5   6   6      176.91      161.02      5.39 o 
  -4   6   6      114.56      119.84      4.30 o 
  -3   6   6       56.30       61.08      4.36 o 
  -2   6   6       20.87        9.23      3.37 o 
  -1   6   6      188.54      205.75      6.67 o 
   0   6   6      355.40      319.19      4.77 o 
   1   6   6       16.97       17.13      4.14 o 
   2   6   6       50.71       52.54      4.31 o 
   3   6   6      245.55      229.68      6.52 o 
   4   6   6       69.33       62.45      5.24 o 
   5   6   6      110.57      101.44      5.82 o 
   6   6   6        6.79       13.77      4.79 o 
   7   6   6       19.20       41.92      7.59 o 
  -8   7   6        0.79        3.27      4.92 o 
  -7   7   6       33.75       33.32      5.33 o 
  -6   7   6       87.71       84.97      3.65 o 
  -5   7   6       79.67       77.83      4.09 o 
  -4   7   6       34.30       36.55      3.68 o 
  -3   7   6      122.82      120.41      8.45 o 
  -2   7   6      402.27      395.82      6.20 o 
  -1   7   6        8.43        8.00      3.40 o 
   0   7   6      215.36      239.20      4.93 o 
   1   7   6      479.89      509.78      7.37 o 
   2   7   6      190.31      206.80      3.72 o 
   3   7   6      117.28      128.54      4.65 o 
   4   7   6      365.02      326.60      4.89 o 
   5   7   6      231.50      220.13      7.14 o 
   6   7   6       62.36       53.15      6.97 o 
   7   7   6      145.74      145.89      8.71 o 
  -8   8   6       16.26       29.02      5.05 o 
  -7   8   6        3.80       11.87      4.44 o 
  -6   8   6        0.01        4.44      4.18 o 
  -5   8   6       27.82       36.27      7.10 o 
  -4   8   6      523.91      490.72     10.49 o 
  -3   8   6       48.64       58.36      2.99 o 
  -2   8   6      197.57      181.10      4.37 o 
  -1   8   6      249.16      236.52      6.25 o 
   0   8   6       41.86       32.06      3.57 o 
   1   8   6      910.96      843.39     13.10 o 
   2   8   6      941.12      953.71      9.21 o 
   3   8   6      501.92      468.38      8.64 o 
   4   8   6      268.25      261.23      7.88 o 
   5   8   6        9.42       14.26      5.73 o 
   6   8   6       37.14       54.55      8.15 o 
   7   8   6        0.04        6.71      8.89 o 
  -8   9   6        0.53        3.87      5.45 o 
  -7   9   6       13.76       24.32      3.99 o 
  -6   9   6        0.78        9.38      5.06 o 
  -5   9   6       42.22       50.48      6.01 o 
  -4   9   6        0.59        3.17      5.52 o 
  -3   9   6        3.10        6.11      3.84 o 
  -2   9   6        7.91       11.58      3.80 o 
  -1   9   6       22.62       26.91      3.31 o 
   0   9   6      578.41      586.71      6.64 o 
   1   9   6       11.96       11.72      3.80 o 
   2   9   6        0.01        5.02      3.57 o 
   3   9   6       35.63       43.95      4.00 o 
   4   9   6       97.84       96.39      4.25 o 
   5   9   6        0.64       -4.09      4.09 o 
   6   9   6        5.71       10.74      6.69 o 
   7   9   6       81.54       61.52      6.56 o 
  -8  10   6        4.05       10.44      5.14 o 
  -7  10   6        1.18        0.33      4.71 o 
  -6  10   6        0.53       -0.57      4.29 o 
  -5  10   6        0.95        6.00      3.70 o 
  -4  10   6       85.01       77.33      3.78 o 
  -3  10   6      275.17      263.17      3.73 o 
  -2  10   6      174.55      187.37      4.38 o 
  -1  10   6      655.25      643.82      8.71 o 
   0  10   6       87.35       76.07      4.01 o 
   1  10   6        6.35        5.78      3.91 o 
   2  10   6        1.42       -0.69      3.28 o 
   3  10   6      180.75      171.60      3.23 o 
   4  10   6       79.54       85.13      3.83 o 
   5  10   6      231.39      227.07      5.12 o 
   6  10   6        1.31        1.36      4.97 o 
   7  10   6       11.16       17.19      5.61 o 
  -7  11   6        6.54        0.57      4.79 o 
  -6  11   6        5.17        5.51      4.39 o 
  -5  11   6        0.13        4.76      5.46 o 
  -4  11   6       51.34       49.05      3.43 o 
  -3  11   6      142.94      121.30      4.15 o 
  -2  11   6      217.77      215.20      4.22 o 
  -1  11   6       14.61       13.11      3.93 o 
   0  11   6        1.83        6.35      3.94 o 
   1  11   6       93.53       82.11      5.80 o 
   2  11   6      169.51      160.50      3.63 o 
   3  11   6        2.37        0.00      3.68 o 
   4  11   6        0.71        5.27      4.48 o 
   5  11   6       13.54       17.12      4.32 o 
   6  11   6        2.96        5.42      7.77 o 
   7  11   6       43.62       49.13      5.70 o 
  -7  12   6        0.04        4.34      4.92 o 
  -6  12   6        2.98        5.44      3.88 o 
  -5  12   6      145.58      139.77      3.89 o 
  -4  12   6       21.73       20.96      3.40 o 
  -3  12   6      215.33      204.38      6.82 o 
  -2  12   6       10.52       12.71      3.25 o 
  -1  12   6        1.57        4.17      3.50 o 
   0  12   6       14.45        3.67      3.92 o 
   1  12   6      741.97      730.74     11.09 o 
   2  12   6       83.38       90.21      3.73 o 
   3  12   6       47.29       48.01      6.57 o 
   4  12   6       50.24       45.63      3.62 o 
   5  12   6        6.56       15.01      4.50 o 
   6  12   6       26.73       24.22      4.43 o 
  -7  13   6        4.28        2.00      4.66 o 
  -6  13   6        9.66        7.09      4.21 o 
  -5  13   6       89.83       82.43      3.89 o 
  -4  13   6        3.19        2.29      3.71 o 
  -3  13   6        8.94       16.42      3.56 o 
  -2  13   6       34.75       42.55      3.98 o 
  -1  13   6       19.34       15.63      3.36 o 
   0  13   6      650.63      616.01      8.15 o 
   1  13   6       16.53       15.32      4.15 o 
   2  13   6        0.00        0.85      4.06 o 
   3  13   6        7.81        3.71      3.54 o 
   4  13   6        2.59        6.44      5.18 o 
   5  13   6        4.55        1.86      4.36 o 
   6  13   6        0.09       11.65      5.68 o 
  -7  14   6        3.31        1.89     14.56 o 
  -6  14   6       35.25       42.04      4.99 o 
  -5  14   6       19.47       21.52      3.84 o 
  -4  14   6        1.05        1.41      3.69 o 
  -3  14   6       27.07       31.79      4.01 o 
  -2  14   6      106.16       99.64      3.62 o 
  -1  14   6       48.20       53.36      3.68 o 
   0  14   6      147.49      130.88     15.07 o 
   1  14   6        4.87        4.58      4.13 o 
   2  14   6      269.04      251.93      4.18 o 
   3  14   6        4.61        5.96      3.65 o 
   4  14   6      106.57      104.97      6.22 o 
   5  14   6        0.00        1.63      4.53 o 
   6  14   6       43.86       33.89      4.56 o 
  -6  15   6        0.97       -0.60      4.65 o 
  -5  15   6       22.72       23.83      3.96 o 
  -4  15   6        9.50        2.41      4.05 o 
  -3  15   6        3.00        3.59      4.15 o 
  -2  15   6       24.59       27.05      3.68 o 
  -1  15   6      132.57      123.19      3.86 o 
   0  15   6        0.01        4.01      3.60 o 
   1  15   6       10.35        9.53      3.86 o 
   2  15   6        4.02        4.26      3.98 o 
   3  15   6        3.86       10.79      3.86 o 
   4  15   6        0.62        9.39      4.47 o 
   5  15   6        7.37        6.94      4.66 o 
   6  15   6       49.05       58.66      5.77 o 
  -6  16   6        1.36        7.20      4.59 o 
  -5  16   6        0.81        0.45      7.53 o 
  -4  16   6        8.96        9.26      4.79 o 
  -3  16   6        0.02        9.74      4.00 o 
  -2  16   6       22.08       25.22      3.80 o 
  -1  16   6       24.75       20.99      4.49 o 
   0  16   6      115.03      110.79      4.39 o 
   1  16   6       15.62       14.25      3.66 o 
   2  16   6      142.81      127.53      4.66 o 
   3  16   6       13.21       26.70      3.64 o 
   4  16   6       38.19       41.06      6.58 o 
   5  16   6       39.64       42.85      4.92 o 
  -5  17   6        3.73        8.61      7.05 o 
  -4  17   6        5.45       12.21      4.55 o 
  -3  17   6        9.03       11.34      4.33 o 
  -2  17   6        0.06        1.96      4.01 o 
  -1  17   6      163.98      156.96      4.30 o 
   0  17   6       83.92       77.82      4.70 o 
   1  17   6        1.96        8.38      5.27 o 
   2  17   6       14.19        3.85      5.10 o 
   3  17   6        0.41        5.06      4.11 o 
   4  17   6       26.87       18.09      4.36 o 
   5  17   6        3.43        7.67      4.70 o 
  -5  18   6        0.38        2.66      7.46 o 
  -4  18   6       15.06        9.83      4.35 o 
  -3  18   6        3.85        5.72      4.56 o 
  -2  18   6       20.00       57.98     19.04 o 
  -1  18   6      261.38      263.24      8.28 o 
   0  18   6        5.60        8.07      4.89 o 
   1  18   6       76.80       76.76      5.93 o 
   2  18   6       13.94       26.97      6.04 o 
   3  18   6       18.28       19.51      6.98 o 
   4  18   6        0.27        1.38      7.58 o 
  -4  19   6        6.13       11.70      6.05 o 
  -3  19   6        9.42       13.22      4.75 o 
  -2  19   6        1.81       10.47      7.20 o 
  -1  19   6        5.92       11.04      5.30 o 
   0  19   6       16.92       17.04      4.76 o 
   1  19   6        0.18        7.10      4.52 o 
   2  19   6        0.00       -2.70      6.03 o 
   3  19   6        8.52       11.76      5.85 o 
   4  19   6        2.60        8.99     10.74 o 
  -3  20   6        0.32       12.74      4.83 o 
  -2  20   6       13.06       18.48      5.33 o 
  -1  20   6       14.96        6.87      6.39 o 
   0  20   6       60.12       55.53      5.71 o 
   1  20   6        4.21       15.61      6.09 o 
   2  20   6        2.31        0.06      6.19 o 
   3  20   6        0.07        0.02     10.11 o 
  -3  21   6        0.89       -1.99      8.99 o 
  -2  21   6        2.92        2.97      4.60 o 
  -1  21   6       25.61       25.16      8.65 o 
   0  21   6        0.07        3.79      7.82 o 
   1  21   6        8.46        8.46      5.84 o 
   2  21   6        0.65        1.52      5.59 o 
  -1  22   6        7.23       11.60      6.98 o 
   0  22   6       29.99       31.44     14.16 o 
  -7   0   7        1.38       -0.82      6.20 o 
  -5   0   7      431.52      407.34      7.25 o 
  -3   0   7      279.17      298.94      6.72 o 
  -1   0   7     1028.25     1117.72     78.69 o 
   1   0   7      916.31      873.60      9.71 o 
   3   0   7      558.07      544.55     10.79 o 
   5   0   7        2.33        3.87      4.48 o 
   7   0   7        1.30        8.47     12.68 o 
  -8   1   7        0.48       13.50      3.99 o 
  -7   1   7       12.08       10.64      3.96 o 
  -6   1   7       34.03       35.26      3.74 o 
  -5   1   7        0.29        5.14      4.01 o 
  -4   1   7      213.11      217.83      4.74 o 
  -3   1   7      204.24      179.91      3.91 o 
  -2   1   7     1291.24     1322.19     13.02 o 
  -1   1   7      668.42      704.62     10.96 o 
   0   1   7      760.10      788.88     17.19 o 
   1   1   7      640.41      773.10      7.16 o 
   2   1   7     1427.14     1535.41      8.62 o 
   3   1   7      438.14      397.50      7.15 o 
   4   1   7       72.03       76.59      4.45 o 
   5   1   7      233.32      215.77      4.04 o 
   6   1   7       47.22       53.25      6.27 o 
   7   1   7       25.81       23.41      5.26 o 
   8   1   7       13.61       20.48      4.43 o 
  -8   2   7       20.63       28.91      4.78 o 
  -7   2   7        5.61        6.32      4.04 o 
  -6   2   7       16.94       12.07      3.44 o 
  -5   2   7      194.85      183.32      4.59 o 
  -4   2   7        4.68        8.83      4.57 o 
  -3   2   7      594.72      566.48      7.90 o 
  -2   2   7      576.36      518.03      5.15 o 
  -1   2   7      124.87       90.98      5.75 o 
   0   2   7     1469.64     1659.33     25.56 o 
   1   2   7      282.73      308.51      8.02 o 
   2   2   7      148.59      156.66      8.50 o 
   3   2   7      239.38      264.58      5.50 o 
   4   2   7       16.49       11.82      4.38 o 
   5   2   7        0.68        1.58      3.37 o 
   6   2   7       24.78       27.63      4.30 o 
   7   2   7       12.21       15.57      5.65 o 
   8   2   7       19.48       16.62      5.17 o 
  -8   3   7        0.06        4.17      5.26 o 
  -7   3   7        0.17        4.55      4.03 o 
  -6   3   7        5.17        1.88      4.82 o 
  -5   3   7      185.65      185.00      4.50 o 
  -4   3   7      353.64      341.35      7.20 o 
  -3   3   7      567.07      565.29     12.94 o 
  -2   3   7       60.22       64.60      3.80 o 
  -1   3   7      315.80      290.17      5.33 o 
   0   3   7       80.73       53.72      4.71 o 
   1   3   7      692.21      691.63     21.38 o 
   2   3   7      734.05      752.06     23.67 o 
   3   3   7       21.52       13.19      4.58 o 
   4   3   7        1.24       -3.92      3.92 o 
   5   3   7      679.74      674.32      5.23 o 
   6   3   7        4.68        7.42      3.58 o 
   7   3   7      216.24      206.04      4.68 o 
  -8   4   7       11.29       14.21      4.43 o 
  -7   4   7       28.82       30.32      7.53 o 
  -6   4   7        9.62       10.90      4.79 o 
  -5   4   7       51.69       59.94      5.74 o 
  -4   4   7      372.94      363.73      4.42 o 
  -3   4   7      211.79      213.83      3.81 o 
  -2   4   7       53.39       39.98      3.34 o 
  -1   4   7        0.53        6.86      3.64 o 
   0   4   7      634.78      630.66      8.06 o 
   1   4   7      266.70      292.93     10.46 o 
   2   4   7     2465.01     2383.00     10.72 o 
   3   4   7       28.09       22.04      4.62 o 
   4   4   7       57.89       70.12      4.57 o 
   5   4   7       41.70       38.56      5.02 o 
   6   4   7        4.38        8.04      4.19 o 
   7   4   7       10.83       18.03      4.29 o 
  -8   5   7        7.43       10.83      6.26 o 
  -7   5   7        0.11        0.54      3.93 o 
  -6   5   7       18.34       18.93      5.45 o 
  -5   5   7        3.57        5.59      4.20 o 
  -4   5   7        3.59        6.70      3.18 o 
  -3   5   7       80.93       80.31      4.55 o 
  -2   5   7      823.11      803.96     10.88 o 
  -1   5   7      539.80      454.35      8.14 o 
   0   5   7      996.49     1034.66     13.16 o 
   1   5   7      462.02      430.24      5.26 o 
   2   5   7      370.85      374.54      5.35 o 
   3   5   7      351.61      335.01      7.44 o 
   4   5   7      101.52      106.71      7.35 o 
   5   5   7      320.81      300.94      9.08 o 
   6   5   7       35.71       37.22      5.24 o 
   7   5   7      106.83      102.61      4.90 o 
  -8   6   7       10.65       18.05      4.17 o 
  -7   6   7       46.01       41.83      6.89 o 
  -6   6   7        0.14        1.34      3.76 o 
  -5   6   7        3.92        2.49      4.96 o 
  -4   6   7      197.79      181.96      6.22 o 
  -3   6   7      242.93      242.09      8.86 o 
  -2   6   7      311.58      298.94      4.33 o 
  -1   6   7      247.73      253.09      4.04 o 
   0   6   7      109.30      121.91     15.99 o 
   1   6   7      220.01      234.92      4.68 o 
   2   6   7      513.98      511.77     14.42 o 
   3   6   7        0.03       -4.38      4.38 o 
   4   6   7        9.35       26.93      5.13 o 
   5   6   7       12.64       19.14      5.88 o 
   6   6   7        0.05        5.91      4.83 o 
   7   6   7        0.16       12.73      6.24 o 
  -8   7   7        5.44       14.70      5.03 o 
  -7   7   7        5.38        7.92      4.93 o 
  -6   7   7       14.66        8.19      4.20 o 
  -5   7   7       47.42       50.07      3.69 o 
  -4   7   7       49.42       57.03      4.48 o 
  -3   7   7       49.64       56.84      3.88 o 
  -2   7   7        0.05        2.03      3.66 o 
  -1   7   7        8.13       16.58      3.24 o 
   0   7   7       53.35       51.65      4.28 o 
   1   7   7       70.52       80.04      4.33 o 
   2   7   7       21.59       22.12      3.85 o 
   3   7   7       82.04       61.49      4.11 o 
   4   7   7        5.92       19.21      5.08 o 
   5   7   7       31.21       40.02      4.10 o 
   6   7   7      133.51      130.01      5.26 o 
   7   7   7        4.53       13.42      6.35 o 
  -8   8   7        6.80       15.69      4.69 o 
  -7   8   7       17.70       24.49      4.64 o 
  -6   8   7        6.46       13.62      5.37 o 
  -5   8   7       43.17       51.90      4.13 o 
  -4   8   7       45.13       48.44      4.28 o 
  -3   8   7       97.04       99.67      3.27 o 
  -2   8   7       57.68       60.02      3.70 o 
  -1   8   7       46.46       46.16      3.07 o 
   0   8   7       97.82      112.49      3.96 o 
   1   8   7       20.85       20.61      4.22 o 
   2   8   7        1.03        4.75      5.50 o 
   3   8   7        2.29        8.28      4.68 o 
   4   8   7      304.73      296.73      5.65 o 
   5   8   7        0.02        8.58      8.31 o 
   6   8   7       56.61       63.31      5.12 o 
   7   8   7       50.10       34.08      6.54 o 
  -8   9   7        5.29        8.63      5.18 o 
  -7   9   7        0.18        6.26      3.90 o 
  -6   9   7       29.12       39.52      4.81 o 
  -5   9   7       45.47       51.57      3.83 o 
  -4   9   7        0.95        7.25      3.60 o 
  -3   9   7      258.91      250.31      5.40 o 
  -2   9   7       83.59       81.27      3.28 o 
  -1   9   7      165.12      170.13      3.84 o 
   0   9   7      269.37      284.37      4.34 o 
   1   9   7      260.47      257.99      4.78 o 
   2   9   7      385.78      358.73      6.67 o 
   3   9   7      469.62      443.01      8.73 o 
   4   9   7       25.26       25.51      5.61 o 
   5   9   7       37.81       35.45      5.68 o 
   6   9   7        8.87       12.73      9.77 o 
   7   9   7        5.62       12.35      6.89 o 
  -7  10   7        5.67        7.20      5.53 o 
  -6  10   7       42.16       44.10      3.53 o 
  -5  10   7        2.54       12.27      3.85 o 
  -4  10   7       41.05       39.84      4.94 o 
  -3  10   7        3.20        3.81      3.25 o 
  -2  10   7      368.20      344.53      6.26 o 
  -1  10   7      445.39      430.40      8.05 o 
   0  10   7      814.18      796.01      7.07 o 
   1  10   7      155.43      156.61      4.68 o 
   2  10   7      271.49      270.25      5.02 o 
   3  10   7      179.74      158.65      3.28 o 
   4  10   7      119.11      114.00      3.72 o 
   5  10   7       38.68       44.35      4.47 o 
   6  10   7       12.65       11.64      5.28 o 
   7  10   7       16.65       10.80      5.79 o 
  -7  11   7        1.09       10.79      4.91 o 
  -6  11   7       24.49       28.88      4.53 o 
  -5  11   7       54.57       54.61      4.11 o 
  -4  11   7        0.10       10.08      3.72 o 
  -3  11   7        0.79        1.50      3.40 o 
  -2  11   7        0.67        0.05      3.52 o 
  -1  11   7      153.85      146.55      5.37 o 
   0  11   7      422.73      426.71      4.75 o 
   1  11   7      133.54      111.10      6.33 o 
   2  11   7       69.24       77.88      4.62 o 
   3  11   7      181.39      167.81      4.14 o 
   4  11   7        4.67        4.14      3.46 o 
   5  11   7      100.95      102.22      4.56 o 
   6  11   7       25.65       42.62      6.68 o 
  -7  12   7        4.19       14.15      4.27 o 
  -6  12   7        7.03        4.94      3.85 o 
  -5  12   7       26.71       27.27      4.12 o 
  -4  12   7      207.61      188.04      4.47 o 
  -3  12   7        0.85        2.40      3.55 o 
  -2  12   7        0.89        9.56      3.88 o 
  -1  12   7       24.56       29.69      4.37 o 
   0  12   7      191.25      183.40      4.85 o 
   1  12   7      146.04      139.63      4.70 o 
   2  12   7       21.79       24.92      3.62 o 
   3  12   7        9.78        6.27      4.64 o 
   4  12   7        0.21       -2.41      3.32 o 
   5  12   7        4.93        4.35      3.65 o 
   6  12   7        1.39        4.48      4.38 o 
  -7  13   7        0.00        0.47      3.89 o 
  -6  13   7        0.31        5.95      4.45 o 
  -5  13   7       15.19       21.45      3.82 o 
  -4  13   7       22.34       28.10      4.20 o 
  -3  13   7        6.21        7.62      3.58 o 
  -2  13   7      105.27      108.51      3.66 o 
  -1  13   7       54.28       57.24      3.58 o 
   0  13   7      131.02      121.97      4.93 o 
   1  13   7       29.37       30.08      4.02 o 
   2  13   7      253.23      249.79      4.55 o 
   3  13   7       33.31       32.10      3.39 o 
   4  13   7       36.42       31.71      3.29 o 
   5  13   7       39.67       44.50      4.63 o 
   6  13   7       11.68       20.63      5.10 o 
  -6  14   7        1.43       10.07      4.42 o 
  -5  14   7        0.24        2.36      4.05 o 
  -4  14   7       22.23       25.69      3.58 o 
  -3  14   7       31.62       33.04      3.53 o 
  -2  14   7       26.93       24.55      3.85 o 
  -1  14   7      148.13      158.35      5.71 o 
   0  14   7      345.66      324.87      5.69 o 
   1  14   7       89.96       88.38      3.89 o 
   2  14   7        0.85       -1.30      4.32 o 
   3  14   7        8.99       10.55      3.69 o 
   4  14   7        2.72        8.82      3.89 o 
   5  14   7        1.04       -3.22      3.85 o 
   6  14   7        6.39       24.05      8.73 o 
  -6  15   7        0.74        3.36      4.00 o 
  -5  15   7        0.00       -3.08      4.20 o 
  -4  15   7        0.01        2.45      3.86 o 
  -3  15   7       25.92       23.20      3.70 o 
  -2  15   7       17.58       17.63      4.02 o 
  -1  15   7       34.05       35.94      3.91 o 
   0  15   7       63.63       55.15      5.39 o 
   1  15   7        3.15        5.86      3.85 o 
   2  15   7       83.19       88.29      4.67 o 
   3  15   7        0.09       -0.58      3.89 o 
   4  15   7       46.42       49.59      4.12 o 
   5  15   7        2.84        7.52      4.36 o 
  -6  16   7        4.55        2.10      4.70 o 
  -5  16   7       36.13       34.19      4.47 o 
  -4  16   7       22.43       24.63      3.97 o 
  -3  16   7       18.00       23.73      3.93 o 
  -2  16   7       29.39       24.50      3.96 o 
  -1  16   7       76.42       68.08      4.48 o 
   0  16   7        1.47        4.00      4.90 o 
   1  16   7       21.26       24.69      5.52 o 
   2  16   7       61.09       69.47      4.79 o 
   3  16   7        0.46        1.61      4.28 o 
   4  16   7        0.07       12.42      4.21 o 
   5  16   7        1.31        0.21      5.07 o 
  -5  17   7        0.05        9.05      6.42 o 
  -4  17   7        6.09       21.47      4.73 o 
  -3  17   7       14.66       30.63      4.24 o 
  -2  17   7        3.29        6.89      3.59 o 
  -1  17   7       19.40       15.09      4.69 o 
   0  17   7       25.02       28.09      4.62 o 
   1  17   7      173.00      162.18      6.80 o 
   2  17   7        3.45        9.13      4.14 o 
   3  17   7       21.09       28.62      5.58 o 
   4  17   7        5.99        2.24      4.88 o 
  -5  18   7        1.73       -0.50      6.69 o 
  -4  18   7       18.74       26.92      7.59 o 
  -3  18   7        9.65        2.24      4.66 o 
  -2  18   7        2.39       12.60      4.23 o 
  -1  18   7        4.25        4.76      5.29 o 
   0  18   7        0.03        2.89      5.06 o 
   1  18   7       47.60       44.42      5.68 o 
   2  18   7       33.98       48.37      8.12 o 
   3  18   7        1.32        6.51      5.37 o 
   4  18   7        0.74        6.55      5.68 o 
  -4  19   7        0.00        0.52      7.42 o 
  -3  19   7        1.36       11.51      5.44 o 
  -2  19   7        7.34       20.24     11.67 o 
  -1  19   7        0.05        4.05      5.75 o 
   0  19   7       18.91       21.60      5.34 o 
   1  19   7       34.34       23.43      5.77 o 
   2  19   7        7.68       15.85      6.17 o 
   3  19   7       34.51       25.40      6.18 o 
  -3  20   7        7.69        8.13      5.54 o 
  -2  20   7        0.00        3.07     13.36 o 
  -1  20   7       10.58       15.58      5.51 o 
   0  20   7        0.50        7.30      5.69 o 
   1  20   7       15.55       21.74      5.20 o 
   2  20   7        0.05       10.58     12.32 o 
  -2  21   7        0.17        3.94      5.19 o 
  -1  21   7        0.10       14.09      8.05 o 
   0  21   7        3.43        5.69      7.38 o 
   1  21   7        0.50       12.81      7.52 o 
  -8   0   8        5.21       -3.07     12.20 o 
  -6   0   8       39.68       44.70      8.50 o 
  -4   0   8      556.38      525.23     12.68 o 
  -2   0   8      519.02      487.63     54.01 o 
   0   0   8      125.20      119.89      6.88 o 
   2   0   8      110.97      118.00      9.04 o 
   4   0   8       60.42       52.32      8.90 o 
   6   0   8       17.15       12.41     12.14 o 
  -8   1   8        0.11        2.98      4.42 o 
  -7   1   8       82.32      100.51      7.94 o 
  -6   1   8        0.20        5.51      4.15 o 
  -5   1   8       33.50       30.01      3.45 o 
  -4   1   8      438.55      443.20     11.81 o 
  -3   1   8       67.97       72.76      4.26 o 
  -2   1   8        5.86        1.96      3.43 o 
  -1   1   8     1082.96      890.93    222.33 o 
   0   1   8        0.04        4.26      5.87 o 
   1   1   8      155.98      158.59      7.88 o 
   2   1   8      157.40      159.58      5.39 o 
   3   1   8      192.40      160.56      8.90 o 
   4   1   8       40.68       42.29      6.20 o 
   5   1   8        0.67        8.49      4.05 o 
   6   1   8       15.49       15.25      9.40 o 
   7   1   8        6.83       20.39      6.82 o 
  -8   2   8        1.42        0.20      4.37 o 
  -7   2   8        0.97       13.68      7.96 o 
  -6   2   8        6.09       10.10      5.20 o 
  -5   2   8       49.17       46.84      8.08 o 
  -4   2   8     1094.10     1017.44     10.67 o 
  -3   2   8      672.33      629.54     14.52 o 
  -2   2   8      702.50      749.68     12.32 o 
  -1   2   8      103.78      116.10      5.14 o 
   0   2   8      107.44       91.33      6.15 o 
   1   2   8       19.39       14.92      3.56 o 
   2   2   8       81.12       78.03      5.21 o 
   3   2   8        4.47       19.96      5.16 o 
   4   2   8        0.28       -2.00      6.04 o 
   5   2   8      131.95      122.96      4.77 o 
   6   2   8        7.12       23.17      4.70 o 
   7   2   8       33.75       44.51      9.79 o 
  -8   3   8        0.32        1.28      7.67 o 
  -7   3   8        5.55        4.83      7.51 o 
  -6   3   8        3.63        3.62      3.79 o 
  -5   3   8       48.09       49.16      4.56 o 
  -4   3   8      454.86      410.57      4.77 o 
  -3   3   8     1047.34     1019.72     31.86 o 
  -2   3   8      400.29      383.96      8.46 o 
  -1   3   8      343.01      306.20     15.39 o 
   0   3   8      509.93      441.93     10.18 o 
   1   3   8       49.11       62.38      7.15 o 
   2   3   8       70.84       61.02      4.43 o 
   3   3   8        0.87       -2.16      5.24 o 
   4   3   8      828.74      790.82     14.43 o 
   5   3   8        3.69       -1.33      4.45 o 
   6   3   8       98.06       95.76      5.75 o 
   7   3   8       17.36       25.63      4.92 o 
  -8   4   8        1.13       11.17      4.57 o 
  -7   4   8        0.16       -0.79      4.92 o 
  -6   4   8       10.79       27.91      4.84 o 
  -5   4   8      260.11      251.36      7.86 o 
  -4   4   8       72.97       62.97      4.40 o 
  -3   4   8       67.02       66.00      6.64 o 
  -2   4   8       56.03       53.93      3.31 o 
  -1   4   8      295.31      313.44      4.31 o 
   0   4   8       95.79      104.17      5.45 o 
   1   4   8        0.05       -2.20      3.69 o 
   2   4   8      135.33      142.14     15.71 o 
   3   4   8     1578.63     1484.25      8.51 o 
   4   4   8       14.83       16.68      3.97 o 
   5   4   8       17.37       10.84      5.21 o 
   6   4   8        5.79       12.27     11.57 o 
   7   4   8        6.17        7.93      6.33 o 
  -8   5   8        0.17       -5.12      5.12 o 
  -7   5   8        0.53        1.62      6.97 o 
  -6   5   8       17.75       20.18      3.77 o 
  -5   5   8       96.94      100.38      4.15 o 
  -4   5   8        2.85        3.12      4.24 o 
  -3   5   8      316.56      313.03      7.55 o 
  -2   5   8       86.11       98.60      4.38 o 
  -1   5   8        0.02        3.30      3.15 o 
   0   5   8      516.29      487.56      4.74 o 
   1   5   8       67.43       68.79      4.55 o 
   2   5   8        0.23       -0.27      3.55 o 
   3   5   8      144.01      149.23      8.70 o 
   4   5   8      297.85      275.54      8.97 o 
   5   5   8        0.07       10.25      8.55 o 
   6   5   8       26.02       46.04      8.34 o 
   7   5   8       52.56      106.61     18.96 o 
  -8   6   8       17.61       12.97      4.72 o 
  -7   6   8        2.10       -0.74      6.17 o 
  -6   6   8        0.91        4.73      5.88 o 
  -5   6   8       55.70       42.03      4.73 o 
  -4   6   8        0.73       11.08      7.86 o 
  -3   6   8      105.45      114.82      4.05 o 
  -2   6   8      243.08      243.43      8.80 o 
  -1   6   8        0.08       -0.77      3.33 o 
   0   6   8      197.08      212.77      4.19 o 
   1   6   8      189.77      207.98      4.47 o 
   2   6   8       64.91       70.50      3.66 o 
   3   6   8       30.85       16.84      6.25 o 
   4   6   8       87.16       67.34      4.55 o 
   5   6   8        2.26        9.77      5.31 o 
   6   6   8      137.06      145.91      5.88 o 
   7   6   8        5.80        3.91      5.04 o 
  -8   7   8        0.00       12.56      5.11 o 
  -7   7   8        5.98       15.19      5.17 o 
  -6   7   8        0.13       11.10      4.72 o 
  -5   7   8      125.02      106.33      5.59 o 
  -4   7   8       93.80       90.57      3.94 o 
  -3   7   8        3.95        5.04      3.04 o 
  -2   7   8       56.24       46.41      3.57 o 
  -1   7   8      503.95      513.40     12.05 o 
   0   7   8      483.84      442.83     47.82 o 
   1   7   8      409.53      396.66     11.65 o 
   2   7   8       55.84       53.24      3.68 o 
   3   7   8      127.92      108.16      4.63 o 
   4   7   8        8.31        8.49      4.08 o 
   5   7   8        0.27        3.46      4.77 o 
   6   7   8       34.87       33.66      5.02 o 
   7   7   8       46.83       55.81      6.78 o 
  -8   8   8        5.12       12.10      8.25 o 
  -7   8   8        1.01       24.54     10.37 o 
  -6   8   8        0.36        2.43      4.78 o 
  -5   8   8       20.69       13.67      3.83 o 
  -4   8   8      118.91      115.27      7.21 o 
  -3   8   8       19.84       28.45      3.63 o 
  -2   8   8      183.93      175.04      3.54 o 
  -1   8   8        3.47        4.98      2.88 o 
   0   8   8       70.51       76.81      3.43 o 
   1   8   8        4.85       13.95      3.99 o 
   2   8   8       21.78       17.83      3.60 o 
   3   8   8      126.60      118.90      6.06 o 
   4   8   8      207.15      181.42      6.57 o 
   5   8   8        8.07       18.68      4.76 o 
   6   8   8      206.95      184.16      5.65 o 
   7   8   8        2.57       -5.08      5.08 o 
  -7   9   8        3.07        9.80      6.52 o 
  -6   9   8        5.90        0.14      4.04 o 
  -5   9   8        1.99       11.14      3.70 o 
  -4   9   8       88.06       90.39      3.69 o 
  -3   9   8       24.98       32.95      4.97 o 
  -2   9   8       91.10       82.86      3.75 o 
  -1   9   8       94.97       96.76      3.31 o 
   0   9   8      645.41      602.36     23.08 o 
   1   9   8      489.97      481.01      5.08 o 
   2   9   8     1237.66     1229.64      9.40 o 
   3   9   8      280.42      261.77      5.98 o 
   4   9   8       41.11       53.22      3.82 o 
   5   9   8       16.43       11.55      4.90 o 
   6   9   8       39.84       34.75      5.40 o 
  -7  10   8        2.72        1.60      4.74 o 
  -6  10   8        0.00        5.38      4.33 o 
  -5  10   8        5.40        9.66      3.86 o 
  -4  10   8       67.42       66.07      3.58 o 
  -3  10   8       25.49       19.22      3.54 o 
  -2  10   8       27.66       29.96      3.56 o 
  -1  10   8       11.82       15.96      3.56 o 
   0  10   8       26.77       30.48      4.06 o 
   1  10   8      393.78      382.95      4.88 o 
   2  10   8      214.98      199.19      4.05 o 
   3  10   8       28.14       35.90      4.10 o 
   4  10   8        0.88        6.10      6.42 o 
   5  10   8       11.57        4.53      4.47 o 
   6  10   8       94.23       93.75      5.11 o 
  -7  11   8        1.33        2.19      4.17 o 
  -6  11   8       54.99       58.82      4.92 o 
  -5  11   8       17.99       19.35      3.64 o 
  -4  11   8       61.27       61.21      5.68 o 
  -3  11   8        8.58       13.49      3.62 o 
  -2  11   8      150.64      159.83      3.62 o 
  -1  11   8        0.03        3.65      3.29 o 
   0  11   8      760.42      711.38      7.98 o 
   1  11   8       37.84       45.01      3.76 o 
   2  11   8        0.05        3.85      3.59 o 
   3  11   8      121.92      118.70      7.70 o 
   4  11   8       34.24       49.36      3.81 o 
   5  11   8        0.32       -4.18      4.18 o 
   6  11   8       33.35       21.49      5.02 o 
  -7  12   8        0.26       12.56      9.08 o 
  -6  12   8        1.53        7.09      4.28 o 
  -5  12   8        7.01       14.28      3.97 o 
  -4  12   8       25.11       26.69      3.76 o 
  -3  12   8        6.69        5.88      4.05 o 
  -2  12   8        2.85        3.88      3.38 o 
  -1  12   8      106.96      110.45      5.34 o 
   0  12   8      250.30      239.21      7.31 o 
   1  12   8      173.92      187.52      4.82 o 
   2  12   8       43.05       40.28      3.75 o 
   3  12   8        8.50        5.37      5.34 o 
   4  12   8       60.66       59.87      3.74 o 
   5  12   8       59.99       51.34      5.28 o 
   6  12   8        5.66        6.65      4.23 o 
  -6  13   8       11.83        5.92      6.19 o 
  -5  13   8        1.98       10.49      3.80 o 
  -4  13   8       23.28       25.10      3.93 o 
  -3  13   8      147.88      140.81      6.57 o 
  -2  13   8       10.57       13.00      3.79 o 
  -1  13   8       33.35       34.06      3.24 o 
   0  13   8      289.35      290.09      4.73 o 
   1  13   8        5.10       14.11      3.69 o 
   2  13   8       17.52       14.82      4.41 o 
   3  13   8      160.24      149.41      4.77 o 
   4  13   8        1.27        2.94      3.46 o 
   5  13   8       19.07       21.65      5.44 o 
   6  13   8       37.55       24.10      4.20 o 
  -6  14   8       11.14       10.85      7.91 o 
  -5  14   8        6.86       12.22      3.57 o 
  -4  14   8        0.03       10.12      3.98 o 
  -3  14   8       17.10       13.39      3.70 o 
  -2  14   8        0.65        4.05      3.78 o 
  -1  14   8      212.60      209.08      4.31 o 
   0  14   8        2.53        4.23      4.09 o 
   1  14   8       82.43       79.01      3.98 o 
   2  14   8       45.42       52.87      4.56 o 
   3  14   8       11.03       19.93      4.52 o 
   4  14   8       27.51       16.48      3.98 o 
   5  14   8        1.61        4.56      4.58 o 
  -6  15   8        1.90       -1.19      4.79 o 
  -5  15   8        4.63        7.97      3.78 o 
  -4  15   8        6.60       14.47      3.79 o 
  -3  15   8        9.73        9.79      4.21 o 
  -2  15   8       21.74       26.87      3.18 o 
  -1  15   8        4.11        5.92      4.23 o 
   0  15   8       64.46       72.96      4.87 o 
   1  15   8       38.59       39.24      3.87 o 
   2  15   8        2.36        3.52      4.32 o 
   3  15   8       36.90       46.71      7.40 o 
   4  15   8        3.32       -0.90      4.52 o 
   5  15   8        4.46        3.97      4.73 o 
  -5  16   8        0.94        1.92      3.85 o 
  -4  16   8        0.00        6.24      3.83 o 
  -3  16   8        1.50        5.72      4.01 o 
  -2  16   8        0.08        8.86      3.96 o 
  -1  16   8       13.76       11.35      4.29 o 
   0  16   8        0.08       -1.87      5.55 o 
   1  16   8       10.07       12.93      3.76 o 
   2  16   8        9.88       14.10      5.06 o 
   3  16   8        2.91       -1.71      4.17 o 
   4  16   8       13.62       23.33      5.27 o 
  -5  17   8        0.57        8.14      4.76 o 
  -4  17   8        9.72       21.65      4.39 o 
  -3  17   8       15.58       20.46      4.06 o 
  -2  17   8       11.30       27.21      5.62 o 
  -1  17   8        9.32       14.77      5.21 o 
   0  17   8       11.00       10.39      7.21 o 
   1  17   8        5.25        1.05      4.54 o 
   2  17   8       63.39       74.64      5.04 o 
   3  17   8       11.88        9.36      4.80 o 
   4  17   8       42.41       27.90      5.78 o 
  -4  18   8        6.27       12.96      5.54 o 
  -3  18   8        0.01        0.38      4.42 o 
  -2  18   8       18.00       18.78      3.85 o 
  -1  18   8        7.13        5.13      5.41 o 
   0  18   8        0.51        9.63      6.05 o 
   1  18   8       13.09       21.44      5.34 o 
   2  18   8        0.88        2.43      4.77 o 
   3  18   8       29.21       33.22      5.51 o 
  -3  19   8        8.09       15.35      4.51 o 
  -2  19   8       24.67       29.82      4.90 o 
  -1  19   8       17.68       18.59      6.01 o 
   0  19   8       27.82       18.09      5.24 o 
   1  19   8        2.25       16.06      5.84 o 
   2  19   8        0.04       13.34      5.91 o 
   3  19   8        6.33       11.38      9.04 o 
  -2  20   8        0.00        1.96      8.01 o 
  -1  20   8        1.22        2.97      5.59 o 
   0  20   8        3.22        2.86      6.26 o 
   1  20   8        1.02        5.67      5.10 o 
   2  20   8        6.96        9.17      5.76 o 
  -7   0   9       12.65       13.99      7.10 o 
  -5   0   9       79.70       78.71      9.24 o 
  -3   0   9     1067.00      991.20      8.49 o 
  -1   0   9       32.84       54.48      8.77 o 
   1   0   9      166.92      176.86      5.40 o 
   3   0   9     1487.21     1535.07     11.19 o 
   5   0   9       46.49       36.55      6.61 o 
   7   0   9        3.13       20.23     10.92 o 
  -8   1   9        3.71        1.66      5.37 o 
  -7   1   9        2.21        0.30      7.26 o 
  -6   1   9        5.12       10.70      5.92 o 
  -5   1   9       27.54       38.31     11.92 o 
  -4   1   9       44.39       46.83      5.01 o 
  -3   1   9      762.16      720.55     15.34 o 
  -2   1   9       52.83       51.80      3.19 o 
  -1   1   9       18.39       18.82      9.64 o 
   0   1   9       43.63       51.06      5.73 o 
   1   1   9      326.12      306.86     35.49 o 
   2   1   9       71.43       69.66      5.24 o 
   3   1   9       50.23       62.04     10.86 o 
   4   1   9      132.61      117.05      4.86 o 
   5   1   9        0.01        2.46      6.63 o 
   6   1   9        0.04       10.00      4.47 o 
   7   1   9       21.77       26.41      9.34 o 
  -8   2   9        5.18        3.40      3.87 o 
  -7   2   9        2.45       16.33      4.69 o 
  -6   2   9       74.32       67.96      5.08 o 
  -5   2   9       12.82       17.59      6.97 o 
  -4   2   9       11.18       24.06      5.02 o 
  -3   2   9       19.35       10.06      5.12 o 
  -2   2   9       71.05       75.88      3.88 o 
  -1   2   9      413.60      438.59     13.69 o 
   0   2   9     1507.67     1551.62     86.92 o 
   1   2   9      217.45      225.30      6.66 o 
   2   2   9       74.85       70.42      6.44 o 
   3   2   9       36.60       35.94      8.29 o 
   4   2   9      331.59      327.12     10.11 o 
   5   2   9       17.80       18.75      5.59 o 
   6   2   9       78.16       79.42     10.01 o 
   7   2   9       13.31       18.87     13.16 o 
  -8   3   9        7.31       13.72      5.65 o 
  -7   3   9       20.36       30.24      5.64 o 
  -6   3   9        3.68        5.67      4.23 o 
  -5   3   9        4.25       14.88      7.82 o 
  -4   3   9      323.33      312.05      4.54 o 
  -3   3   9       20.17       27.12      3.39 o 
  -2   3   9       97.21       95.20      4.22 o 
  -1   3   9      517.08      500.26     18.88 o 
   0   3   9       85.06       94.17      5.16 o 
   1   3   9      407.94      441.15      8.36 o 
   2   3   9      529.21      543.49      6.48 o 
   3   3   9      364.40      331.49      6.09 o 
   4   3   9       10.25        7.83      7.62 o 
   5   3   9       74.48       74.47      4.74 o 
   6   3   9        0.04        4.15      9.50 o 
   7   3   9       32.29       45.73      6.27 o 
  -8   4   9        0.00       -4.79      4.79 o 
  -7   4   9        0.04       14.07      4.25 o 
  -6   4   9        0.30        8.56      5.74 o 
  -5   4   9        4.61       10.21     10.37 o 
  -4   4   9       53.77       47.95      3.68 o 
  -3   4   9      114.31      135.33      4.55 o 
  -2   4   9      797.85      783.50     29.21 o 
  -1   4   9      200.51      221.19      4.83 o 
   0   4   9       63.02       78.36      7.44 o 
   1   4   9      366.69      353.50      4.90 o 
   2   4   9      130.98      115.94      4.62 o 
   3   4   9       11.44       27.30     13.08 o 
   4   4   9      815.67      781.40      7.69 o 
   5   4   9       22.11       22.24      5.50 o 
   6   4   9      217.99      208.92      8.19 o 
   7   4   9        2.06        7.79      5.72 o 
  -8   5   9        3.17        9.08      5.71 o 
  -7   5   9       22.97       23.73      4.28 o 
  -6   5   9        1.79        2.97      6.66 o 
  -5   5   9       11.86       11.36      5.33 o 
  -4   5   9       14.15       18.97      3.93 o 
  -3   5   9       18.24       25.98      3.15 o 
  -2   5   9      176.75      183.80      4.06 o 
  -1   5   9      132.45      140.39      6.15 o 
   0   5   9       46.13       57.64      4.44 o 
   1   5   9      206.20      180.30      4.95 o 
   2   5   9        2.59        9.13      3.90 o 
   3   5   9        3.15       21.44     12.95 o 
   4   5   9      141.07      148.94      7.75 o 
   5   5   9        0.11        2.68      8.23 o 
   6   5   9       47.32       51.18      8.95 o 
   7   5   9       25.59       49.60     20.15 o 
  -8   6   9        2.74        9.64      4.74 o 
  -7   6   9       10.01       11.58      4.66 o 
  -6   6   9       16.40       23.16      5.22 o 
  -5   6   9       53.50       57.33      4.58 o 
  -4   6   9       15.71       22.95      3.62 o 
  -3   6   9       32.20       26.75      3.59 o 
  -2   6   9       35.40       28.34      4.26 o 
  -1   6   9        0.46        1.55      3.98 o 
   0   6   9       82.10       83.13     11.99 o 
   1   6   9      873.81      835.33      8.91 o 
   2   6   9      282.64      291.31      5.71 o 
   3   6   9       19.43       16.66      5.71 o 
   4   6   9      160.00      125.48     14.43 o 
   5   6   9       51.59       45.88      5.00 o 
   6   6   9       18.46       24.27     10.62 o 
   7   6   9       14.84       29.22      5.17 o 
  -7   7   9        0.26        4.20      4.22 o 
  -6   7   9       14.52       15.90      4.39 o 
  -5   7   9       21.11       35.40      4.18 o 
  -4   7   9       16.96       19.31      3.96 o 
  -3   7   9       51.39       54.45      3.71 o 
  -2   7   9      296.26      269.33      5.14 o 
  -1   7   9      173.38      181.01      4.69 o 
   0   7   9      125.54      125.14      4.36 o 
   1   7   9      125.51      136.28      4.31 o 
   2   7   9       91.31       87.56      3.76 o 
   3   7   9      207.42      185.25      5.89 o 
   4   7   9       21.28       25.79      4.56 o 
   5   7   9        2.18        3.13      5.49 o 
   6   7   9       11.41       14.03      5.31 o 
  -7   8   9        0.13        8.00      4.99 o 
  -6   8   9        2.14        8.86      3.92 o 
  -5   8   9       25.55       25.21      3.59 o 
  -4   8   9       28.41       24.83      3.70 o 
  -3   8   9      520.69      518.29      9.50 o 
  -2   8   9       54.32       53.56      4.95 o 
  -1   8   9        3.26        3.57      4.02 o 
   0   8   9       46.82       45.03      4.09 o 
   1   8   9      355.50      317.60      4.70 o 
   2   8   9      841.54      803.95     13.95 o 
   3   8   9      167.04      191.68      4.05 o 
   4   8   9      132.72      135.20      6.15 o 
   5   8   9       41.56       53.55      5.13 o 
   6   8   9        0.05       -1.87      6.32 o 
  -7   9   9        2.86        6.34      5.27 o 
  -6   9   9        2.12        5.10      4.13 o 
  -5   9   9        8.90        8.42      3.39 o 
  -4   9   9       10.80       11.24      3.79 o 
  -3   9   9      152.83      139.51      5.43 o 
  -2   9   9      177.97      183.88      6.13 o 
  -1   9   9       26.49       31.93      3.60 o 
   0   9   9      594.65      569.89     19.70 o 
   1   9   9        0.40        2.57      4.46 o 
   2   9   9        4.56        4.81      5.40 o 
   3   9   9      115.55      110.00      5.59 o 
   4   9   9        2.60        2.68      3.84 o 
   5   9   9        0.37        1.52      4.49 o 
   6   9   9        2.45       20.78     11.76 o 
  -7  10   9        1.33        7.69      4.19 o 
  -6  10   9       17.75       24.95      5.25 o 
  -5  10   9        2.49        7.85      3.91 o 
  -4  10   9       11.16       10.94      4.36 o 
  -3  10   9        0.77        4.23      3.36 o 
  -2  10   9      181.25      161.83      8.69 o 
  -1  10   9       75.09       91.71      8.38 o 
   0  10   9       29.31       38.76      4.22 o 
   1  10   9      138.26      135.02      4.64 o 
   2  10   9      138.07      125.01      3.87 o 
   3  10   9       12.03       15.05      4.12 o 
   4  10   9      217.13      212.14      5.03 o 
   5  10   9        9.68       16.52      3.62 o 
   6  10   9       26.12       35.08      5.61 o 
  -7  11   9        1.07       10.03      4.06 o 
  -6  11   9        8.94       11.81      4.05 o 
  -5  11   9        7.59       13.72      6.07 o 
  -4  11   9       20.78       21.81      3.37 o 
  -3  11   9        0.18       11.02      4.02 o 
  -2  11   9        2.83        4.35      3.13 o 
  -1  11   9      115.70      105.54      6.99 o 
   0  11   9      268.40      264.82      5.04 o 
   1  11   9      186.40      171.04      4.35 o 
   2  11   9       20.41       21.52      3.55 o 
   3  11   9       12.98       18.24      4.18 o 
   4  11   9        4.07        5.29      4.32 o 
   5  11   9        7.18        8.72      3.68 o 
   6  11   9        0.10        1.20      4.28 o 
  -6  12   9       12.73       12.20      4.82 o 
  -5  12   9        0.92        1.46      5.48 o 
  -4  12   9       73.59       72.78      4.00 o 
  -3  12   9       18.59       17.63      4.39 o 
  -2  12   9      144.11      142.52      3.76 o 
  -1  12   9       24.69       22.72      4.16 o 
   0  12   9        7.02       11.50      4.06 o 
   1  12   9        5.07       13.48      4.55 o 
   2  12   9       79.49       81.20      5.65 o 
   3  12   9        0.01        8.21      4.27 o 
   4  12   9       42.70       34.37      4.52 o 
   5  12   9       27.63       34.89      3.60 o 
  -6  13   9        7.67        0.73      4.54 o 
  -5  13   9        0.40        5.37      4.23 o 
  -4  13   9        5.24       11.68      6.79 o 
  -3  13   9        0.85       -1.56      4.21 o 
  -2  13   9       47.23       56.53      4.11 o 
  -1  13   9        0.91        5.15      3.52 o 
   0  13   9       14.90       16.31      4.05 o 
   1  13   9        0.79       -1.60      4.12 o 
   2  13   9        3.80        7.39      3.88 o 
   3  13   9        0.30        3.29      3.95 o 
   4  13   9        2.07        8.85      4.28 o 
   5  13   9        5.77        3.47      4.81 o 
  -6  14   9        4.64        3.18      4.60 o 
  -5  14   9        1.34        1.67      5.08 o 
  -4  14   9       13.25       17.67      3.36 o 
  -3  14   9        0.74        4.34      3.56 o 
  -2  14   9        8.30       14.45      4.23 o 
  -1  14   9       89.28       87.08     16.94 o 
   0  14   9       20.94       12.72      4.27 o 
   1  14   9       87.92       77.82      4.52 o 
   2  14   9        0.11       10.16      4.47 o 
   3  14   9       59.38       67.75      5.79 o 
   4  14   9        4.69        6.14      4.29 o 
   5  14   9       12.30       10.34      5.33 o 
  -5  15   9        9.06       14.55      3.88 o 
  -4  15   9        0.29       -0.42      3.87 o 
  -3  15   9       42.54       34.68      3.90 o 
  -2  15   9       95.11       84.86      3.65 o 
  -1  15   9        6.49        7.97      7.44 o 
   0  15   9        0.91        3.60      4.32 o 
   1  15   9        0.08       -2.41      4.39 o 
   2  15   9        2.36        7.03      4.38 o 
   3  15   9        0.00        3.48      4.30 o 
   4  15   9        5.58       15.33      5.10 o 
  -5  16   9        1.88       -0.57      4.37 o 
  -4  16   9        4.31        0.01      3.67 o 
  -3  16   9       25.07       30.25      3.73 o 
  -2  16   9        0.34       10.77      4.19 o 
  -1  16   9        0.30       -1.21      4.91 o 
   0  16   9       38.01       37.84      5.23 o 
   1  16   9        1.71        5.80      3.88 o 
   2  16   9       19.80       21.83      4.64 o 
   3  16   9       47.97       59.92      7.52 o 
   4  16   9       45.44       46.63      4.55 o 
  -4  17   9        2.52        6.64      4.89 o 
  -3  17   9       13.56        6.84      4.64 o 
  -2  17   9       13.84       11.93      3.67 o 
  -1  17   9       15.54       25.82      4.75 o 
   0  17   9        1.39       10.40      6.23 o 
   1  17   9       12.41        7.06      4.44 o 
   2  17   9        3.80       10.22      4.15 o 
   3  17   9        8.87       13.01      4.78 o 
  -4  18   9        0.05        5.94      4.77 o 
  -3  18   9       12.36       18.48      4.82 o 
  -2  18   9        2.67        4.36      4.94 o 
  -1  18   9        1.95        1.96      4.93 o 
   0  18   9       57.53       64.46      7.91 o 
   1  18   9       18.56       11.86      3.86 o 
   2  18   9        8.09        5.26      4.37 o 
   3  18   9        3.40        5.53      4.66 o 
  -3  19   9        1.93        2.38      5.22 o 
  -2  19   9        1.46        5.69      4.90 o 
  -1  19   9        1.38       -3.99      5.15 o 
   0  19   9        7.84        8.90      6.54 o 
   1  19   9        0.08        5.43      5.19 o 
   2  19   9        0.90        2.79      5.13 o 
  -1  20   9       21.82       13.22      7.74 o 
   0  20   9        0.50        6.98      6.43 o 
  -8   0  10       18.22       50.62     17.40 o 
  -6   0  10        5.99        5.68      7.75 o 
  -4   0  10       93.70       94.96      6.74 o 
  -2   0  10      469.82      558.99     32.03 o 
   0   0  10      217.68      240.45      9.31 o 
   2   0  10     1506.59     1509.32     10.92 o 
   4   0  10        2.26       -3.51      7.15 o 
   6   0  10        8.84       29.80      7.55 o 
  -8   1  10        0.45       14.09      5.73 o 
  -7   1  10       18.50       13.84      5.17 o 
  -6   1  10        0.02        0.98      4.36 o 
  -5   1  10      224.48      217.84      8.97 o 
  -4   1  10       12.72       26.41      4.36 o 
  -3   1  10      117.62      128.39      4.83 o 
  -2   1  10      799.49      767.82     24.37 o 
  -1   1  10       15.76       15.04      6.10 o 
   0   1  10       76.31       71.92      8.97 o 
   1   1  10      299.51      301.10      4.54 o 
   2   1  10        1.46       10.77     12.88 o 
   3   1  10       13.06        7.53      5.19 o 
   4   1  10      522.68      457.53      6.74 o 
   5   1  10      120.58      105.66      5.10 o 
   6   1  10       17.80       10.05      7.44 o 
   7   1  10       70.97       76.62     13.08 o 
  -8   2  10        1.20       10.01      6.42 o 
  -7   2  10        2.32       -0.16      5.00 o 
  -6   2  10       14.47       26.22      4.65 o 
  -5   2  10      139.01      127.86      4.40 o 
  -4   2  10       55.08       61.83      3.65 o 
  -3   2  10        1.02        6.17      5.00 o 
  -2   2  10        2.00        5.76      3.91 o 
  -1   2  10      707.37      674.75     13.49 o 
   0   2  10      386.12      399.11     29.87 o 
   1   2  10      231.27      224.15      6.85 o 
   2   2  10      618.55      575.94     15.91 o 
   3   2  10       90.60       91.32      5.39 o 
   4   2  10        0.11        6.90     12.34 o 
   5   2  10       75.55      110.53      6.91 o 
   6   2  10        0.02       16.22      7.39 o 
   7   2  10        6.24        7.05     10.72 o 
  -8   3  10        1.84        9.29      7.82 o 
  -7   3  10        0.44        8.93      5.96 o 
  -6   3  10        2.30       -4.31      6.70 o 
  -5   3  10       14.60       13.22      3.85 o 
  -4   3  10       42.37       36.65      6.80 o 
  -3   3  10        2.54        5.52      3.39 o 
  -2   3  10       85.67       78.63      5.33 o 
  -1   3  10      110.08      137.28     12.47 o 
   0   3  10      273.76      285.49      5.85 o 
   1   3  10       19.26       21.64      3.93 o 
   2   3  10      330.57      324.87     11.39 o 
   3   3  10       22.49       19.64      5.21 o 
   4   3  10       48.58       52.39      6.53 o 
   5   3  10        8.85       20.23     16.59 o 
   6   3  10      106.93      133.82     15.44 o 
  -7   4  10        0.01       15.99      4.73 o 
  -6   4  10        8.70        5.01      6.31 o 
  -5   4  10      109.32       94.06      7.49 o 
  -4   4  10      208.13      210.47      4.57 o 
  -3   4  10      343.16      333.41     11.31 o 
  -2   4  10        0.47        7.78      4.13 o 
  -1   4  10       33.93       33.61      4.34 o 
   0   4  10      277.70      301.09      5.07 o 
   1   4  10       11.70       19.07      3.80 o 
   2   4  10       36.04       23.78      3.93 o 
   3   4  10      395.71      384.48     18.34 o 
   4   4  10      139.54      129.36      6.76 o 
   5   4  10       17.48       28.36      9.04 o 
   6   4  10        3.27       13.21      5.39 o 
  -7   5  10       12.94       14.08      3.75 o 
  -6   5  10        0.00        8.11      8.03 o 
  -5   5  10       56.85       50.03      3.85 o 
  -4   5  10       41.05       38.24      3.66 o 
  -3   5  10        2.83       10.17      4.03 o 
  -2   5  10       34.21       44.26      7.39 o 
  -1   5  10      146.95      156.49     10.79 o 
   0   5  10      616.67      627.98     31.42 o 
   1   5  10      260.10      272.26      6.05 o 
   2   5  10      799.96      780.40     13.19 o 
   3   5  10       36.77       40.61      5.76 o 
   4   5  10      147.02      129.13      9.91 o 
   5   5  10        1.65        5.37      5.01 o 
   6   5  10       61.44       59.95      9.84 o 
  -7   6  10        8.41        8.83      5.41 o 
  -6   6  10       14.77       37.81     10.72 o 
  -5   6  10       10.98       12.35      4.13 o 
  -4   6  10        8.44        9.27      3.42 o 
  -3   6  10       36.38       38.13      3.97 o 
  -2   6  10       29.46       33.19      4.07 o 
  -1   6  10      476.34      419.30     20.57 o 
   0   6  10        0.08        5.75      3.87 o 
   1   6  10      365.99      350.81      6.29 o 
   2   6  10        3.55        4.15      3.68 o 
   3   6  10       19.59       16.14      4.02 o 
   4   6  10        2.22       -5.39      5.39 o 
   5   6  10       39.57       30.78      5.95 o 
   6   6  10        1.89       17.16      7.77 o 
  -7   7  10        0.03        5.94      5.63 o 
  -6   7  10        1.79       16.30      4.44 o 
  -5   7  10       41.72       49.11      3.99 o 
  -4   7  10      162.04      131.97      3.46 o 
  -3   7  10       89.49       85.91      4.81 o 
  -2   7  10       85.48       85.54      3.57 o 
  -1   7  10        4.82       11.13     11.53 o 
   0   7  10        0.91       10.86      5.42 o 
   1   7  10       17.03       15.77      4.14 o 
   2   7  10       53.59       54.54      3.68 o 
   3   7  10       21.12       23.82      3.71 o 
   4   7  10        2.22        9.78      4.72 o 
   5   7  10      121.63      132.95     14.63 o 
   6   7  10        0.04        2.39      7.86 o 
  -7   8  10        2.06       11.72      5.72 o 
  -6   8  10        7.67        7.94      4.95 o 
  -5   8  10        0.59        2.55      3.66 o 
  -4   8  10       12.34       24.82      3.77 o 
  -3   8  10        4.77        6.89      7.54 o 
  -2   8  10       26.62       28.44      4.94 o 
  -1   8  10      199.32      192.51      3.98 o 
   0   8  10        2.68       11.28      4.37 o 
   1   8  10      152.11      148.80      6.91 o 
   2   8  10       85.56      101.60      6.31 o 
   3   8  10        4.91        8.68      3.67 o 
   4   8  10        0.60        1.06      3.89 o 
   5   8  10       83.83       94.43     10.59 o 
   6   8  10       26.06       33.27      8.01 o 
  -7   9  10        1.43        1.26      6.17 o 
  -6   9  10       19.58       36.15      4.86 o 
  -5   9  10        0.13       10.13      3.27 o 
  -4   9  10        6.06        6.44      3.50 o 
  -3   9  10       16.51       25.70      4.42 o 
  -2   9  10      292.01      312.27      9.38 o 
  -1   9  10       10.23        8.15      4.53 o 
   0   9  10        3.20        6.57      4.00 o 
   1   9  10      100.42      107.91      4.65 o 
   2   9  10       26.73       27.67      3.78 o 
   3   9  10       40.21       48.72      3.93 o 
   4   9  10      114.50      117.68      4.17 o 
   5   9  10       39.84       38.40      9.30 o 
   6   9  10        8.79       10.79      6.59 o 
  -7  10  10        7.42        0.42      5.16 o 
  -6  10  10        1.06       11.92      4.79 o 
  -5  10  10        8.73       10.53      3.50 o 
  -4  10  10       23.49       21.74      4.35 o 
  -3  10  10       10.00       15.95      4.12 o 
  -2  10  10       34.37       26.68      3.20 o 
  -1  10  10      583.77      548.00      8.21 o 
   0  10  10       84.37       85.78      5.26 o 
   1  10  10       83.92       85.16      5.12 o 
   2  10  10       17.64       16.64      3.72 o 
   3  10  10       17.55       18.86      4.23 o 
   4  10  10        1.78        1.03      5.44 o 
   5  10  10       17.98       19.57      4.37 o 
  -6  11  10        0.07       12.07      4.35 o 
  -5  11  10        7.08       12.81      4.50 o 
  -4  11  10        5.63       10.71      4.32 o 
  -3  11  10       59.57       66.34      4.14 o 
  -2  11  10        1.17        8.40      3.45 o 
  -1  11  10       34.71       33.64      4.14 o 
   0  11  10       88.06       74.09      5.47 o 
   1  11  10        0.38        2.02      3.22 o 
   2  11  10       45.38       43.66      3.62 o 
   3  11  10        6.11       10.78      4.24 o 
   4  11  10       23.46       20.60      3.89 o 
   5  11  10        1.33        5.46      4.41 o 
  -6  12  10        2.24       -5.06      5.06 o 
  -5  12  10       13.09       18.05      3.70 o 
  -4  12  10       45.70       44.73      4.84 o 
  -3  12  10       91.39       94.25      5.02 o 
  -2  12  10       18.17       12.18      3.51 o 
  -1  12  10       54.33       47.80      4.68 o 
   0  12  10        2.78        9.61      5.58 o 
   1  12  10       38.71       44.16      3.91 o 
   2  12  10        4.72        7.00      4.26 o 
   3  12  10        1.63        5.44      3.75 o 
   4  12  10        2.95       -0.72      4.16 o 
   5  12  10       18.29       34.32      5.56 o 
  -6  13  10        4.89       17.27      4.65 o 
  -5  13  10        2.06       13.37      4.74 o 
  -4  13  10        0.18        9.49      3.84 o 
  -3  13  10        0.66        4.44      3.27 o 
  -2  13  10       41.96       47.37      5.97 o 
  -1  13  10       49.87       49.64      4.80 o 
   0  13  10       19.16       22.49      5.51 o 
   1  13  10       58.13       67.74      4.34 o 
   2  13  10        0.09        8.74      4.27 o 
   3  13  10       32.77       42.79      4.96 o 
   4  13  10       67.49       64.48      5.09 o 
   5  13  10       12.95       18.17      4.74 o 
  -5  14  10        0.06       10.81      3.84 o 
  -4  14  10        4.66        8.97      3.98 o 
  -3  14  10       26.64       24.81      6.92 o 
  -2  14  10       47.36       51.67      3.58 o 
  -1  14  10       10.43       14.84      4.85 o 
   0  14  10       14.24       22.93      3.96 o 
   1  14  10        0.12        2.23      3.47 o 
   2  14  10       10.27       10.61      3.86 o 
   3  14  10       39.03       37.19      4.68 o 
   4  14  10       16.79       23.06      4.21 o 
  -5  15  10        0.05        6.04      3.89 o 
  -4  15  10        5.21        3.28      3.77 o 
  -3  15  10       18.10       19.01      4.50 o 
  -2  15  10       23.15       21.58      3.81 o 
  -1  15  10        8.18        4.27      4.33 o 
   0  15  10       19.30       21.01      5.80 o 
   1  15  10      102.45       88.19      8.11 o 
   2  15  10        0.74        1.51      4.23 o 
   3  15  10       41.93       42.19      4.13 o 
   4  15  10        3.90       17.40      4.68 o 
  -4  16  10       16.53       15.07      4.01 o 
  -3  16  10        5.23       16.05      5.20 o 
  -2  16  10       23.98       36.59      4.20 o 
  -1  16  10        8.26        9.01      5.48 o 
   0  16  10        0.02        1.45      5.94 o 
   1  16  10       30.88       32.87      4.26 o 
   2  16  10        7.93       15.62      4.93 o 
   3  16  10        1.95        3.71      4.54 o 
  -4  17  10        1.81        1.63      4.23 o 
  -3  17  10        9.48       12.01      4.76 o 
  -2  17  10       14.05       18.33      4.44 o 
  -1  17  10        3.57       -7.44      7.44 o 
   0  17  10       21.99       24.14      6.25 o 
   1  17  10        3.37       10.74      5.00 o 
   2  17  10       10.21       10.17      5.10 o 
   3  17  10        0.65        8.68      4.83 o 
  -3  18  10        0.15       -4.20      4.90 o 
  -2  18  10        0.10        4.01      5.02 o 
  -1  18  10        7.64        4.91      6.43 o 
   0  18  10        1.03        4.46      5.59 o 
   1  18  10       13.92       14.40      5.19 o 
   2  18  10        6.86       15.47      5.55 o 
  -2  19  10        5.04       21.32      6.06 o 
  -1  19  10        2.41       14.40      6.99 o 
   0  19  10        4.90       17.33      8.10 o 
   1  19  10        0.01        3.87      5.46 o 
  -7   0  11        8.43        1.15     10.38 o 
  -5   0  11        1.03       -4.19      6.53 o 
  -3   0  11        5.66        8.41      4.24 o 
  -1   0  11      250.34      269.04      9.31 o 
   1   0  11      742.40      744.88     32.50 o 
   3   0  11      123.18      115.03      9.17 o 
   5   0  11        0.11       -5.93      7.15 o 
  -7   1  11        1.43        4.08      8.80 o 
  -6   1  11       15.67       28.81      4.87 o 
  -5   1  11        1.39        4.98      3.46 o 
  -4   1  11       19.42       23.48      3.68 o 
  -3   1  11       49.74       64.91      5.96 o 
  -2   1  11       27.78       26.50      8.44 o 
  -1   1  11       97.21       93.59      8.56 o 
   0   1  11      174.69      169.97     12.20 o 
   1   1  11       31.80       34.54      3.31 o 
   2   1  11      144.53      129.03     19.24 o 
   3   1  11        4.71        8.59      6.44 o 
   4   1  11        0.22       -3.67      5.51 o 
   5   1  11        0.00       19.73      7.20 o 
   6   1  11       13.94       16.51      6.36 o 
  -7   2  11        0.75        6.27      5.88 o 
  -6   2  11        3.35       20.67      7.07 o 
  -5   2  11       29.69       27.99      4.16 o 
  -4   2  11        0.01        7.11      6.09 o 
  -3   2  11       13.31       17.32      3.77 o 
  -2   2  11        4.77        2.51      3.60 o 
  -1   2  11      422.59      415.78     15.04 o 
   0   2  11       49.48       55.50      4.94 o 
   1   2  11      658.13      630.04     23.01 o 
   2   2  11        2.01        0.25      4.55 o 
   3   2  11        9.04       16.80      5.31 o 
   4   2  11      134.56      134.37      5.85 o 
   5   2  11        2.45       -0.40      8.90 o 
   6   2  11       60.34       57.81      8.05 o 
  -7   3  11        0.03        9.62      9.67 o 
  -6   3  11        1.54       12.97      4.45 o 
  -5   3  11       42.71       54.79      6.25 o 
  -4   3  11       23.00       32.13      3.71 o 
  -3   3  11      134.99      121.36      9.66 o 
  -2   3  11      641.09      544.50     10.03 o 
  -1   3  11      373.92      390.15      6.03 o 
   0   3  11      174.02      174.45     13.53 o 
   1   3  11       40.24       38.35      6.62 o 
   2   3  11        0.06        6.48      3.80 o 
   3   3  11      491.05      439.86     14.90 o 
   4   3  11       11.35       20.51      8.97 o 
   5   3  11      121.42      114.79      6.11 o 
   6   3  11       10.31       16.87      7.28 o 
  -7   4  11       12.83        2.72     10.04 o 
  -6   4  11        3.51        6.20      4.04 o 
  -5   4  11       23.35       14.47      5.90 o 
  -4   4  11       36.99       31.03      3.48 o 
  -3   4  11        0.24        6.08      3.53 o 
  -2   4  11       68.48       66.57      6.06 o 
  -1   4  11        4.44       11.60      7.01 o 
   0   4  11       10.29       12.81      4.24 o 
   1   4  11        3.17       -0.57      3.57 o 
   2   4  11       52.62       48.77      3.88 o 
   3   4  11       12.89        6.92      4.34 o 
   4   4  11      148.81      144.21     15.10 o 
   5   4  11       14.42       25.61      6.11 o 
   6   4  11       27.46        9.19     15.78 o 
  -7   5  11        1.06       33.16     16.09 o 
  -6   5  11       20.10       30.86      8.60 o 
  -5   5  11        0.09       -0.86      3.60 o 
  -4   5  11       49.32       45.69      4.93 o 
  -3   5  11        0.00        9.47      3.52 o 
  -2   5  11       48.35       49.92      3.95 o 
  -1   5  11       10.89       14.15      6.10 o 
   0   5  11        0.13        8.30      4.93 o 
   1   5  11       65.22       67.00      3.35 o 
   2   5  11        0.13       -3.61      3.64 o 
   3   5  11      261.69      251.17     10.47 o 
   4   5  11       43.52       53.54     10.52 o 
   5   5  11       26.02       17.03     14.16 o 
   6   5  11       34.34       36.22      8.36 o 
  -7   6  11        9.31        0.73      6.31 o 
  -6   6  11       31.78       30.95      8.49 o 
  -5   6  11        0.63        8.61      3.83 o 
  -4   6  11       98.28       96.05      4.51 o 
  -3   6  11       42.62       28.16      3.41 o 
  -2   6  11       46.96       46.65      6.19 o 
  -1   6  11       82.92       81.92      5.33 o 
   0   6  11      136.57      116.09      5.35 o 
   1   6  11       15.94       24.76      3.80 o 
   2   6  11      129.79      118.61      5.83 o 
   3   6  11        0.59        1.16      3.72 o 
   4   6  11       12.23       15.96      3.94 o 
   5   6  11        7.47       11.19      5.34 o 
   6   6  11       73.18       91.11      9.17 o 
  -7   7  11        0.00        0.65      4.61 o 
  -6   7  11        0.86        8.68      3.93 o 
  -5   7  11       23.22       28.71      3.93 o 
  -4   7  11       61.16       51.92      4.32 o 
  -3   7  11       22.57       25.79      4.07 o 
  -2   7  11       86.90       79.18      4.95 o 
  -1   7  11       16.86       20.44      4.50 o 
   0   7  11      828.99      762.29     39.14 o 
   1   7  11       64.74       68.25      3.56 o 
   2   7  11       14.17       12.26      4.41 o 
   3   7  11        1.84        9.42      3.54 o 
   4   7  11        0.43       23.24      8.77 o 
   5   7  11        3.87        9.32      5.23 o 
   6   7  11       32.05       33.64     20.57 o 
  -7   8  11        0.38        9.26      4.68 o 
  -6   8  11        0.24       12.20      4.30 o 
  -5   8  11        9.52       10.75      3.25 o 
  -4   8  11       13.66       15.51      3.56 o 
  -3   8  11      310.15      267.68     29.01 o 
  -2   8  11       10.73       10.99      4.73 o 
  -1   8  11      509.32      465.63     18.46 o 
   0   8  11      129.83      141.35     10.27 o 
   1   8  11        9.12       10.08      3.53 o 
   2   8  11        0.07       12.27      4.28 o 
   3   8  11        6.53       12.74      3.63 o 
   4   8  11        8.27       15.34      4.52 o 
   5   8  11      118.92       84.71     10.11 o 
  -6   9  11        0.00       -0.46      6.12 o 
  -5   9  11        2.48        2.53      4.07 o 
  -4   9  11        7.99       10.99      3.41 o 
  -3   9  11      112.52       98.43      6.44 o 
  -2   9  11        0.44        3.54      3.71 o 
  -1   9  11      151.90      137.95      5.81 o 
   0   9  11      150.20      155.20      7.76 o 
   1   9  11      132.13      124.60      3.50 o 
   2   9  11       97.02       85.57      5.46 o 
   3   9  11      162.47      149.94      5.24 o 
   4   9  11       21.16       27.37      4.53 o 
   5   9  11        4.69        2.83      4.48 o 
  -6  10  11        1.39       11.87      4.90 o 
  -5  10  11        0.30       -0.46      5.66 o 
  -4  10  11        1.19        7.32      3.62 o 
  -3  10  11       34.86       33.43      3.80 o 
  -2  10  11       25.29       25.60      3.79 o 
  -1  10  11       16.32       17.32      4.07 o 
   0  10  11       62.57       58.26      4.64 o 
   1  10  11       37.26       33.45      3.56 o 
   2  10  11       27.48       37.54      4.21 o 
   3  10  11       16.94       22.29      4.41 o 
   4  10  11        1.09       -1.74      5.35 o 
   5  10  11        0.06       -1.13      5.46 o 
  -6  11  11        8.41       24.67     10.49 o 
  -5  11  11       58.56       56.66      4.32 o 
  -4  11  11        2.52        4.73      4.11 o 
  -3  11  11       38.73       36.42      3.84 o 
  -2  11  11       23.07       25.17      4.20 o 
  -1  11  11      118.78      121.47      5.05 o 
   0  11  11       29.84       35.96      4.73 o 
   1  11  11      151.83      124.14     14.63 o 
   2  11  11       87.34       84.60      4.86 o 
   3  11  11       44.21       42.89      4.79 o 
   4  11  11        1.23       11.61      4.28 o 
   5  11  11       54.20       54.28      5.21 o 
  -6  12  11        9.79       10.04      4.68 o 
  -5  12  11        0.68        7.15      4.39 o 
  -4  12  11       16.96       10.28      3.80 o 
  -3  12  11       36.26       34.45      3.54 o 
  -2  12  11       27.25       25.73      3.59 o 
  -1  12  11       13.58       12.73      5.44 o 
   0  12  11        7.57        3.31      6.85 o 
   1  12  11        0.02        2.35      3.63 o 
   2  12  11        9.21       16.94      4.39 o 
   3  12  11        2.74        2.39      4.39 o 
   4  12  11        8.11       11.53      4.84 o 
  -5  13  11       12.99        9.78      4.50 o 
  -4  13  11        0.13       -0.47      4.27 o 
  -3  13  11       13.69       15.35      3.69 o 
  -2  13  11       90.24       82.13      6.09 o 
  -1  13  11       68.87       61.72      6.78 o 
   0  13  11        8.66        7.95      4.88 o 
   1  13  11       14.98       20.07      4.29 o 
   2  13  11       62.20       80.83      4.58 o 
   3  13  11        0.08        7.31      6.06 o 
   4  13  11       51.33       52.36      5.12 o 
  -5  14  11        0.23        4.15      4.57 o 
  -4  14  11        5.29        9.33      4.35 o 
  -3  14  11        8.25       10.53      4.23 o 
  -2  14  11       22.76       31.73      4.56 o 
  -1  14  11        1.68       -2.00      6.59 o 
   0  14  11       14.96       23.78      5.79 o 
   1  14  11       55.67       65.81      4.24 o 
   2  14  11       14.65       20.17      4.22 o 
   3  14  11       18.25       24.98      4.42 o 
   4  14  11        6.62        9.99      4.73 o 
  -4  15  11        4.48       11.80      3.92 o 
  -3  15  11        0.49        3.18      4.74 o 
  -2  15  11        4.18        8.00      4.25 o 
  -1  15  11        1.53        9.70      5.97 o 
   0  15  11        1.80       10.43      5.92 o 
   1  15  11       30.94       43.28      4.73 o 
   2  15  11       48.28       55.44      4.51 o 
   3  15  11        0.27       -2.29      5.14 o 
  -4  16  11        1.35       -1.03      4.37 o 
  -3  16  11        6.18        6.70      5.37 o 
  -2  16  11        0.05        8.20      4.76 o 
  -1  16  11        3.73       19.21      6.18 o 
   0  16  11        0.70       -1.88      6.23 o 
   1  16  11        1.41        7.58      4.81 o 
   2  16  11       12.94       14.89      4.52 o 
   3  16  11        3.01        8.20      4.74 o 
  -3  17  11        4.69        0.21      4.63 o 
  -2  17  11        4.85        6.22      7.09 o 
  -1  17  11        7.79       10.77      6.54 o 
   0  17  11       12.97        9.07      5.56 o 
   1  17  11        8.41       13.38      4.60 o 
   2  17  11       12.22       29.95     11.18 o 
  -2  18  11        0.33        6.78      5.78 o 
  -1  18  11        7.85        5.67     10.52 o 
   0  18  11        2.64        1.53      7.14 o 
   1  18  11       21.99       19.93      5.32 o 
  -6   0  12        2.03       -0.85      5.91 o 
  -4   0  12        8.55        9.65     15.44 o 
  -2   0  12      190.84      159.81      9.17 o 
   0   0  12        0.02        7.55      8.36 o 
   2   0  12        2.78        2.15      5.58 o 
   4   0  12      205.43      229.80     10.52 o 
   6   0  12       53.88       48.41     11.46 o 
  -7   1  12        0.37       10.53      7.24 o 
  -6   1  12        3.77       11.41      5.10 o 
  -5   1  12        6.56       17.20      4.28 o 
  -4   1  12       84.75       68.97      5.82 o 
  -3   1  12        0.03        3.08      3.68 o 
  -2   1  12      151.38      133.99      6.39 o 
  -1   1  12        7.53       13.01     12.07 o 
   0   1  12       21.00       21.58     11.46 o 
   1   1  12      492.12      495.60     20.11 o 
   2   1  12        2.90        2.89      3.67 o 
   3   1  12       14.12       22.81      5.29 o 
   4   1  12       12.61       21.12      7.42 o 
   5   1  12        4.91       17.23      5.29 o 
   6   1  12       19.19       19.16     21.04 o 
  -7   2  12        0.57       12.84      5.58 o 
  -6   2  12        0.57        9.81      5.09 o 
  -5   2  12       30.65       35.22      8.82 o 
  -4   2  12       99.47      100.05      4.75 o 
  -3   2  12        6.82        6.11      3.97 o 
  -2   2  12        0.01        7.14     11.53 o 
  -1   2  12        1.26       -0.41      5.19 o 
   0   2  12       30.37       31.72      3.96 o 
   1   2  12      439.50      451.96     10.94 o 
   2   2  12       69.85       67.60      3.51 o 
   3   2  12       75.81       60.41     20.79 o 
   4   2  12       11.49       11.93      5.74 o 
   5   2  12       17.40       35.91      8.23 o 
   6   2  12       19.85        9.65      8.15 o 
  -7   3  12        7.17       16.02      5.20 o 
  -6   3  12       54.82       48.80      9.62 o 
  -5   3  12        3.56       11.07      7.19 o 
  -4   3  12        6.37       10.98      4.01 o 
  -3   3  12       51.79       52.48      3.67 o 
  -2   3  12        0.62       12.95      6.05 o 
  -1   3  12        6.77        4.54     13.69 o 
   0   3  12      327.68      290.95     14.70 o 
   1   3  12      457.37      451.32      5.90 o 
   2   3  12      166.36      157.97      3.73 o 
   3   3  12        0.16       11.44      4.10 o 
   4   3  12        7.40        8.20      4.96 o 
   5   3  12        0.83        3.61      6.27 o 
   6   3  12        8.47       21.30      6.68 o 
  -7   4  12       14.13       19.05      5.22 o 
  -6   4  12        0.62       -1.69      8.45 o 
  -5   4  12       61.16       54.42      7.18 o 
  -4   4  12        0.20        4.71      5.06 o 
  -3   4  12        5.54       22.42      5.99 o 
  -2   4  12        6.65       11.29      4.89 o 
  -1   4  12      646.67      596.11      7.44 o 
   0   4  12       29.15       36.89      8.12 o 
   1   4  12       94.15       93.62     14.53 o 
   2   4  12      233.47      217.33      4.88 o 
   3   4  12      341.35      334.14      6.06 o 
   4   4  12       14.90       19.48      4.41 o 
   5   4  12      178.81      180.65      6.78 o 
   6   4  12       12.88       29.53     11.60 o 
  -7   5  12        7.62        6.44      5.78 o 
  -6   5  12       51.17       48.50      9.60 o 
  -5   5  12        8.67       13.21      4.38 o 
  -4   5  12        8.70        9.53      3.57 o 
  -3   5  12      133.16      124.45      5.72 o 
  -2   5  12       56.18       38.92      4.28 o 
  -1   5  12       33.08       24.41      6.61 o 
   0   5  12        3.18        6.92      4.37 o 
   1   5  12        9.04        3.56      4.57 o 
   2   5  12      117.28      122.60      4.18 o 
   3   5  12       20.36       29.72      4.05 o 
   4   5  12        1.67        4.03      4.73 o 
   5   5  12       31.44       29.16     11.19 o 
  -7   6  12        0.39        9.03      5.12 o 
  -6   6  12       11.54       16.74      4.02 o 
  -5   6  12        3.43        2.78      3.78 o 
  -4   6  12       66.80       66.01      4.04 o 
  -3   6  12        2.22        8.22      5.34 o 
  -2   6  12        0.74        3.65      3.86 o 
  -1   6  12      114.69       96.40     10.65 o 
   0   6  12        7.44       16.60      5.11 o 
   1   6  12       81.76       98.88      7.46 o 
   2   6  12      161.12      178.29      5.81 o 
   3   6  12      128.74      120.21      5.12 o 
   4   6  12       19.19       26.56      4.17 o 
   5   6  12        2.48       14.40      5.35 o 
  -6   7  12        1.60       10.19      3.57 o 
  -5   7  12       10.81       10.52      3.56 o 
  -4   7  12       12.17       15.51      3.54 o 
  -3   7  12        3.25        2.92      3.74 o 
  -2   7  12        7.51        5.19      4.28 o 
  -1   7  12        0.22       -2.75      4.45 o 
   0   7  12      166.53      179.36      9.85 o 
   1   7  12       29.55       36.81      4.92 o 
   2   7  12        1.04        3.63      3.86 o 
   3   7  12        0.86       -5.31      5.31 o 
   4   7  12        0.00        5.84      4.22 o 
   5   7  12        0.80        4.16      4.94 o 
  -6   8  12        5.98        5.48      3.91 o 
  -5   8  12        3.03        2.70      4.50 o 
  -4   8  12        8.23        8.83      3.94 o 
  -3   8  12       45.63       43.58      3.66 o 
  -2   8  12       55.66       73.19      5.61 o 
  -1   8  12        4.50        8.76      4.03 o 
   0   8  12       16.69       21.76      5.29 o 
   1   8  12       74.94       68.28      6.24 o 
   2   8  12       16.41       20.69      3.93 o 
   3   8  12       40.59       43.21      4.06 o 
   4   8  12       29.48       39.85      4.47 o 
   5   8  12        3.50        8.66      4.66 o 
  -6   9  12        5.13        6.51      5.19 o 
  -5   9  12        0.07        5.65      4.33 o 
  -4   9  12       20.45       28.21      4.40 o 
  -3   9  12        0.31        5.42      3.87 o 
  -2   9  12       99.85       85.48      4.42 o 
  -1   9  12        5.03       12.48      5.27 o 
   0   9  12       73.27       64.95      5.70 o 
   1   9  12        0.10        1.82      3.80 o 
   2   9  12       68.21       68.99      3.82 o 
   3   9  12       18.95       27.19      4.28 o 
   4   9  12       36.80       44.54      4.84 o 
   5   9  12       14.43       19.50      5.09 o 
  -6  10  12        2.31       11.29      5.67 o 
  -5  10  12       23.20       20.13      6.45 o 
  -4  10  12       74.38       70.05      6.01 o 
  -3  10  12       49.58       37.06      7.29 o 
  -2  10  12        1.87       -0.39      3.88 o 
  -1  10  12       73.62       62.34      6.62 o 
   0  10  12       73.19       71.79      5.26 o 
   1  10  12      173.70      180.34      6.29 o 
   2  10  12       54.91       49.99      4.06 o 
   3  10  12      127.32      123.16      4.61 o 
   4  10  12       18.16       14.36      5.41 o 
  -5  11  12        5.97        5.10      6.92 o 
  -4  11  12       11.61       17.22      4.64 o 
  -3  11  12       16.66       27.25      5.64 o 
  -2  11  12        8.83        4.48      3.67 o 
  -1  11  12        4.46        9.28      5.41 o 
   0  11  12       60.60       68.13     13.52 o 
   1  11  12       50.85       60.76      4.61 o 
   2  11  12        9.18       13.38      4.14 o 
   3  11  12       12.53       23.81      4.29 o 
   4  11  12        1.41        1.53      4.97 o 
  -5  12  12        0.40        1.09      4.51 o 
  -4  12  12        1.79       12.20      7.75 o 
  -3  12  12       26.85       28.65      3.62 o 
  -2  12  12        1.06       14.20      5.45 o 
  -1  12  12      109.44      108.16      9.03 o 
   0  12  12       13.28       16.87      4.95 o 
   1  12  12       10.43       15.68      3.77 o 
   2  12  12       13.47       16.47      4.80 o 
   3  12  12       61.17       64.89      6.52 o 
   4  12  12       12.32       20.63      5.06 o 
  -5  13  12        0.48        8.93      4.31 o 
  -4  13  12        1.96        1.63      3.82 o 
  -3  13  12        5.08       10.95      3.93 o 
  -2  13  12        1.47        5.87      4.16 o 
  -1  13  12       10.68       20.85      4.94 o 
   0  13  12        4.27       15.60      5.75 o 
   1  13  12        7.45       18.47      5.39 o 
   2  13  12        7.23       10.38      4.68 o 
   3  13  12        3.07        9.15      4.88 o 
  -4  14  12        2.33       12.28      4.29 o 
  -3  14  12        0.07       -0.58      3.39 o 
  -2  14  12       27.21       32.63      4.65 o 
  -1  14  12        1.60        7.84      5.41 o 
   0  14  12        3.24        3.01      5.94 o 
   1  14  12       31.36       32.87      4.80 o 
   2  14  12        7.84       14.99      4.87 o 
   3  14  12       19.94       20.58      5.14 o 
  -4  15  12        1.08       11.36      4.38 o 
  -3  15  12        5.17       11.64      4.17 o 
  -2  15  12        2.21        9.71      5.55 o 
  -1  15  12        3.62        8.46      6.51 o 
   0  15  12       20.09       19.33      6.23 o 
   1  15  12        0.13        2.27      4.82 o 
   2  15  12        5.46       16.44      4.99 o 
  -3  16  12        0.59       10.99      4.70 o 
  -2  16  12        0.09        6.67      4.93 o 
  -1  16  12       12.78       24.50      8.54 o 
   0  16  12       30.51       22.55      6.56 o 
   1  16  12        1.59        5.93      5.05 o 
   2  16  12        1.06        3.89      4.74 o 
  -2  17  12        0.04        2.25      5.78 o 
  -1  17  12        2.86       25.57      7.04 o 
   0  17  12        0.28       -0.14      6.72 o 
  -7   0  13        4.93        8.26      6.56 o 
  -5   0  13        3.20       -2.27      9.51 o 
  -3   0  13      209.08      188.13      9.57 o 
  -1   0  13       57.44       40.05      6.34 o 
   1   0  13       40.21       41.18      6.07 o 
   3   0  13       94.09       80.92     34.19 o 
   5   0  13       12.90       18.88     11.33 o 
  -7   1  13        1.30      -11.19     11.19 o 
  -6   1  13        1.38        6.03      6.27 o 
  -5   1  13        0.48        0.25      4.52 o 
  -4   1  13       19.25       22.50      3.93 o 
  -3   1  13        9.37        9.77      9.81 o 
  -2   1  13      121.24      104.08      6.44 o 
  -1   1  13      143.28      137.71      5.36 o 
   0   1  13      183.06      180.48      4.30 o 
   1   1  13      137.43      134.38      6.23 o 
   2   1  13       55.84       52.74      7.55 o 
   3   1  13       22.39       34.69      4.43 o 
   4   1  13        5.33       26.93     10.18 o 
   5   1  13        7.22        7.76      8.06 o 
  -6   2  13       12.14        9.13      6.46 o 
  -5   2  13       90.92       92.21      4.25 o 
  -4   2  13       36.91       28.33      3.79 o 
  -3   2  13        6.14       12.62      6.31 o 
  -2   2  13        5.02        6.44      9.04 o 
  -1   2  13        0.73        4.50      6.95 o 
   0   2  13      147.33      139.83      6.10 o 
   1   2  13      537.67      510.59     15.63 o 
   2   2  13       30.35       25.38      3.51 o 
   3   2  13       20.30       14.83      4.40 o 
   4   2  13        6.90        9.25     10.59 o 
   5   2  13        0.28        1.55      5.53 o 
  -6   3  13       20.23       24.91      4.42 o 
  -5   3  13        0.12        7.62      5.63 o 
  -4   3  13       53.32       41.32      7.34 o 
  -3   3  13       76.79       79.09      4.56 o 
  -2   3  13        0.47       -6.54      8.36 o 
  -1   3  13        8.38       26.93     17.06 o 
   0   3  13      189.06      194.49      7.21 o 
   1   3  13       13.87       19.30      3.68 o 
   2   3  13       40.93       40.45      3.69 o 
   3   3  13      202.00      206.34      5.18 o 
   4   3  13        0.15        9.23      5.27 o 
   5   3  13       60.35       60.14     12.68 o 
  -6   4  13        0.39       18.28      5.44 o 
  -5   4  13        9.97        7.19      4.38 o 
  -4   4  13        0.01        0.01      3.92 o 
  -3   4  13       22.80       28.04      3.99 o 
  -2   4  13      176.44      186.63      5.64 o 
  -1   4  13       10.41       32.96     10.99 o 
   0   4  13       60.56       76.13      7.14 o 
   1   4  13       67.70       74.69      6.63 o 
   2   4  13       53.15       67.39      3.83 o 
   3   4  13       13.78       17.74      3.66 o 
   4   4  13       24.99       18.87      5.21 o 
   5   4  13       16.49       13.51      5.71 o 
  -6   5  13        7.47       17.36      4.13 o 
  -5   5  13        1.98        8.21      4.23 o 
  -4   5  13       24.85       30.79      5.70 o 
  -3   5  13       41.32       39.87      5.18 o 
  -2   5  13        7.13       14.01      5.21 o 
  -1   5  13        0.91       11.59      4.33 o 
   0   5  13      110.04      102.45      4.76 o 
   1   5  13       72.58       78.34      5.70 o 
   2   5  13       24.54       28.76      6.73 o 
   3   5  13       22.69       27.32      4.34 o 
   4   5  13       14.38       22.54      4.74 o 
   5   5  13       59.78       53.93     13.55 o 
  -6   6  13        0.00        8.56      3.89 o 
  -5   6  13       14.71       13.62      4.15 o 
  -4   6  13        3.35       19.47      5.07 o 
  -3   6  13       38.78       35.27      3.60 o 
  -2   6  13        0.03       -2.08      8.23 o 
  -1   6  13       16.72       29.88      4.66 o 
   0   6  13       19.17       31.93      5.29 o 
   1   6  13        8.55        7.86      4.17 o 
   2   6  13        0.23        0.66      3.86 o 
   3   6  13       10.54       19.54      4.84 o 
   4   6  13       20.78       25.06      4.92 o 
   5   6  13        5.62        2.49      5.75 o 
  -6   7  13        0.18       -2.32      4.60 o 
  -5   7  13        0.36        4.20      5.57 o 
  -4   7  13        1.50       -0.51      4.36 o 
  -3   7  13       12.12       10.91      4.19 o 
  -2   7  13       14.85       12.32      6.53 o 
  -1   7  13       17.61       25.77      6.70 o 
   0   7  13        2.20        1.88      6.58 o 
   1   7  13        0.41       10.34      3.92 o 
   2   7  13        1.61       10.08      3.52 o 
   3   7  13       16.55       13.58      3.75 o 
   4   7  13       85.57       81.20      4.26 o 
   5   7  13       18.30       31.02     11.87 o 
  -6   8  13        2.43       -1.87      4.74 o 
  -5   8  13        0.01       -0.56      4.28 o 
  -4   8  13        3.35       -1.82      4.51 o 
  -3   8  13       22.14       29.41      4.22 o 
  -2   8  13       11.64       16.54     12.27 o 
  -1   8  13       31.57       23.85      3.81 o 
   0   8  13       18.87       18.85      5.12 o 
   1   8  13        0.01        0.82      3.64 o 
   2   8  13       41.04       33.16      5.05 o 
   3   8  13        3.09       18.74      4.63 o 
   4   8  13        1.41        3.22      4.17 o 
  -5   9  13        0.38       16.04      4.83 o 
  -4   9  13        0.14        0.05      4.29 o 
  -3   9  13        2.47       14.01      4.42 o 
  -2   9  13        0.56       -2.83      8.96 o 
  -1   9  13        5.80       15.41      6.49 o 
   0   9  13       56.49       57.53      4.97 o 
   1   9  13       56.80       51.79      4.99 o 
   2   9  13      129.30      143.13     14.10 o 
   3   9  13       54.35       55.24      4.51 o 
   4   9  13       62.99       67.18      4.74 o 
  -5  10  13        5.30        6.03      5.48 o 
  -4  10  13        2.99        4.92      4.24 o 
  -3  10  13        9.10        6.27      5.01 o 
  -2  10  13       39.75       29.29      7.13 o 
  -1  10  13       61.24       54.51      7.27 o 
   0  10  13       25.93       26.50      5.52 o 
   1  10  13       31.65       30.99      6.37 o 
   2  10  13        4.92        3.40      3.87 o 
   3  10  13       25.68       39.73      6.64 o 
   4  10  13       10.78       10.34      4.59 o 
  -5  11  13        0.34       -0.24      4.74 o 
  -4  11  13        9.72        5.03      4.38 o 
  -3  11  13       69.67       71.08      4.05 o 
  -2  11  13        0.82        6.28      6.72 o 
  -1  11  13       11.80       25.28      6.69 o 
   0  11  13       15.14       16.59      5.81 o 
   1  11  13       11.49       21.84      4.61 o 
   2  11  13        2.12        4.91      4.04 o 
   3  11  13        1.14        6.39      3.86 o 
  -4  12  13        2.32        8.92      4.96 o 
  -3  12  13        1.26       -0.61      3.88 o 
  -2  12  13      100.49       91.57      6.12 o 
  -1  12  13        0.49        4.28      5.48 o 
   0  12  13       37.89       43.11      9.49 o 
   1  12  13        0.84        6.74      5.19 o 
   2  12  13        0.01        3.61      4.08 o 
   3  12  13       20.96       25.07      4.63 o 
  -4  13  13       10.72        7.22      6.19 o 
  -3  13  13       20.42       15.07      5.72 o 
  -2  13  13        1.19       15.82      6.07 o 
  -1  13  13        2.43        2.46      4.23 o 
   0  13  13       18.36        9.60      5.31 o 
   1  13  13       12.02       10.10      4.87 o 
   2  13  13        0.87        2.05      3.93 o 
   3  13  13        2.40        1.07      5.39 o 
  -3  14  13        4.21        9.11      4.97 o 
  -2  14  13        0.00        6.08      5.46 o 
  -1  14  13       12.49       16.15      5.36 o 
   0  14  13        1.17        4.05      6.77 o 
   1  14  13       58.93       70.84      5.63 o 
   2  14  13        4.56       -4.24      4.70 o 
  -3  15  13        6.52       10.70      5.20 o 
  -2  15  13        0.04       -4.05      5.58 o 
  -1  15  13        5.44       15.55      5.60 o 
   0  15  13        4.44       -3.57      5.55 o 
   1  15  13       11.71       20.45      5.72 o 
  -1  16  13        1.07       13.68      6.77 o 
   0  16  13       13.48       14.62      6.72 o 
  -6   0  14       29.68       23.60      7.63 o 
  -4   0  14        1.07        0.39      4.74 o 
  -2   0  14        5.28       11.19      6.47 o 
   0   0  14       47.36       46.54      6.00 o 
   2   0  14       13.52       11.99      7.48 o 
   4   0  14        5.86        0.00      7.55 o 
  -6   1  14        7.17        1.10      4.96 o 
  -5   1  14       28.18       46.55      5.26 o 
  -4   1  14       15.31        9.97      3.92 o 
  -3   1  14       63.36       48.93      5.56 o 
  -2   1  14      136.51      141.71     16.18 o 
  -1   1  14       21.87       31.10      6.29 o 
   0   1  14       89.34       75.60      6.54 o 
   1   1  14       25.69       31.57      4.14 o 
   2   1  14        0.14        8.67      4.36 o 
   3   1  14       26.04       21.86      3.51 o 
   4   1  14       32.76       25.03     11.15 o 
  -6   2  14       12.07        8.29      6.75 o 
  -5   2  14       23.69       20.10      4.06 o 
  -4   2  14        5.38       11.36      3.86 o 
  -3   2  14       31.67       25.69      8.83 o 
  -2   2  14       52.27       43.88      6.67 o 
  -1   2  14       26.14       38.98     16.72 o 
   0   2  14       90.94       88.81      4.31 o 
   1   2  14       13.65       14.19      4.17 o 
   2   2  14       11.93       22.47      4.03 o 
   3   2  14       40.76       34.51      7.22 o 
   4   2  14        1.07        2.87      6.38 o 
  -6   3  14        0.11        5.56      4.27 o 
  -5   3  14        5.79       22.45      5.08 o 
  -4   3  14       11.87       19.17      4.15 o 
  -3   3  14        5.41       17.80     12.14 o 
  -2   3  14       17.36        7.79     14.09 o 
  -1   3  14      302.97      284.95      6.68 o 
   0   3  14       16.80       24.83      4.23 o 
   1   3  14       93.10       96.70      4.06 o 
   2   3  14       68.13       60.89     14.44 o 
   3   3  14        1.35        4.65      3.46 o 
   4   3  14       34.96       30.35      6.56 o 
  -6   4  14       11.48       13.81      6.91 o 
  -5   4  14        0.12        0.68      4.01 o 
  -4   4  14        0.39       12.65      4.02 o 
  -3   4  14       63.93       65.33      6.86 o 
  -2   4  14        1.65        0.88      4.67 o 
  -1   4  14        0.87       -0.91      7.08 o 
   0   4  14       11.93        7.11      4.83 o 
   1   4  14      305.34      289.61      7.07 o 
   2   4  14        1.81       12.19      5.49 o 
   3   4  14       15.84       33.95      6.46 o 
   4   4  14       21.44       17.34      4.85 o 
  -6   5  14        0.36        1.89      5.55 o 
  -5   5  14       14.59        3.27      4.49 o 
  -4   5  14        6.91        6.52      3.99 o 
  -3   5  14        4.57        8.62      5.69 o 
  -2   5  14        2.03       -0.06     10.05 o 
  -1   5  14        0.09        4.05      5.82 o 
   0   5  14        0.03       -5.36      5.36 o 
   1   5  14        6.00        7.62      6.37 o 
   2   5  14      401.40      377.94     16.23 o 
   3   5  14        1.91        6.56      5.01 o 
   4   5  14       22.11       39.09      6.70 o 
  -6   6  14        4.56        7.55      8.50 o 
  -5   6  14       10.88       16.17      4.84 o 
  -4   6  14        3.17       14.43      4.98 o 
  -3   6  14       16.61       14.45      4.94 o 
  -2   6  14        0.01       -6.91      6.91 o 
  -1   6  14        2.57        8.94      5.97 o 
   0   6  14       65.95       56.52      5.55 o 
   1   6  14       45.24       48.23      4.43 o 
   2   6  14       30.53       30.57      4.08 o 
   3   6  14       53.17       65.67      4.58 o 
   4   6  14        0.99        9.01      5.23 o 
  -5   7  14        7.99        7.60      4.10 o 
  -4   7  14       18.05       11.98      3.90 o 
  -3   7  14        1.86        8.27      4.41 o 
  -2   7  14       10.03       20.92      5.61 o 
  -1   7  14        4.71        5.15      5.55 o 
   0   7  14       45.90       48.21      4.59 o 
   1   7  14       98.82      113.11      7.81 o 
   2   7  14        2.36        1.93      4.00 o 
   3   7  14        1.17       -2.92      4.56 o 
   4   7  14        7.68       13.71      4.67 o 
  -5   8  14        1.11        1.81      4.29 o 
  -4   8  14        5.37        0.51      5.90 o 
  -3   8  14        1.43       -3.94      3.94 o 
  -2   8  14        4.28        2.30      4.07 o 
  -1   8  14       19.88       39.60      6.78 o 
   0   8  14       10.17       17.87      7.67 o 
   1   8  14        1.84        3.73      4.49 o 
   2   8  14       28.58       37.83      4.38 o 
   3   8  14        4.77       19.28      4.87 o 
   4   8  14       24.50       20.34      5.11 o 
  -5   9  14        0.20        1.67      4.76 o 
  -4   9  14        1.69        7.74      4.55 o 
  -3   9  14        3.13       10.21      5.20 o 
  -2   9  14      105.75      105.29      7.70 o 
  -1   9  14        3.67       13.47      7.97 o 
   0   9  14       71.17       80.86      6.53 o 
   1   9  14        7.83       17.43      4.62 o 
   2   9  14        6.45       15.08      4.16 o 
   3   9  14        2.58        6.37      3.85 o 
  -4  10  14        0.20        7.57      3.87 o 
  -3  10  14        4.75       10.32      4.76 o 
  -2  10  14        1.48       13.08      6.90 o 
  -1  10  14       18.39       12.88      4.60 o 
   0  10  14        0.19        3.85      5.14 o 
   1  10  14       15.47       21.15      5.54 o 
   2  10  14       25.53       25.44      4.53 o 
   3  10  14        1.88        2.41      5.25 o 
  -4  11  14        8.45       13.07      4.70 o 
  -3  11  14        2.06        5.79      4.18 o 
  -2  11  14       35.73       37.99      5.32 o 
  -1  11  14        0.29       -6.00      6.00 o 
   0  11  14       39.05       38.97      4.76 o 
   1  11  14        0.16       11.87      5.70 o 
   2  11  14       78.05       64.63      4.63 o 
   3  11  14        1.16        3.64      5.44 o 
  -4  12  14        4.94       12.77      5.21 o 
  -3  12  14       15.57        9.83      4.33 o 
  -2  12  14        8.50       11.21      5.30 o 
  -1  12  14        0.94        7.95      5.24 o 
   0  12  14        4.94       10.74      7.93 o 
   1  12  14        0.11       10.79      4.43 o 
   2  12  14       27.57       38.40      6.58 o 
  -3  13  14        1.45        3.20      5.38 o 
  -2  13  14        1.47       12.30      6.31 o 
  -1  13  14        4.24       17.72      6.36 o 
   0  13  14       21.41       21.26     14.61 o 
   1  13  14        3.66        2.58      4.58 o 
  -2  14  14        0.01        2.50      5.84 o 
  -1  14  14        1.09       15.19      6.44 o 
   0  14  14       10.74       10.65      5.07 o 
   1  14  14        2.70       -1.62     11.60 o 
  -5   0  15        0.41       -2.92      5.50 o 
  -3   0  15       55.46       31.15      9.98 o 
  -1   0  15      111.29      101.95      9.57 o 
   1   0  15       30.20       37.49      7.06 o 
   3   0  15       10.15       39.36     13.28 o 
  -5   1  15        5.02        8.73      3.56 o 
  -4   1  15        5.88        9.98      7.34 o 
  -3   1  15        3.30       26.11     14.83 o 
  -2   1  15       12.15        9.91      6.95 o 
  -1   1  15       41.16       41.77      6.72 o 
   0   1  15       27.11       27.15      5.29 o 
   1   1  15       22.24       21.48      4.90 o 
   2   1  15       50.11       65.52      5.03 o 
   3   1  15        5.84       14.18      4.31 o 
   4   1  15        4.17       12.50      8.33 o 
  -5   2  15        1.13       -3.95      3.95 o 
  -4   2  15       19.09       23.49      8.78 o 
  -3   2  15        7.53        8.16     11.60 o 
  -2   2  15       49.85       55.98      8.50 o 
  -1   2  15        3.02       15.10      6.63 o 
   0   2  15        6.71        8.03      4.41 o 
   1   2  15        0.55       12.16      4.29 o 
   2   2  15       55.99       68.93      9.56 o 
   3   2  15        6.25       13.40      4.46 o 
   4   2  15        0.74       10.22      5.06 o 
  -5   3  15        4.24        7.11      5.52 o 
  -4   3  15        2.98        5.69      6.60 o 
  -3   3  15        0.00        1.09     10.52 o 
  -2   3  15       24.50       34.42      5.66 o 
  -1   3  15       10.44       12.66      4.91 o 
   0   3  15       21.71       17.46      7.39 o 
   1   3  15       11.10       -2.11      6.56 o 
   2   3  15        0.79        8.36      4.85 o 
   3   3  15        0.34       16.87      4.38 o 
   4   3  15        0.11       19.02      5.91 o 
  -5   4  15        1.02        4.87      4.87 o 
  -4   4  15        2.69       15.49      5.32 o 
  -3   4  15        3.48       -1.26      5.71 o 
  -2   4  15       15.36       13.77      5.76 o 
  -1   4  15        1.10        9.34      5.79 o 
   0   4  15       44.32       53.36      7.81 o 
   1   4  15       20.79       20.21      6.05 o 
   2   4  15       25.46       20.16      7.69 o 
   3   4  15        2.63       17.04      4.20 o 
   4   4  15       21.20       16.35      6.92 o 
  -5   5  15        1.35       13.17      5.76 o 
  -4   5  15        0.02       -3.52      4.74 o 
  -3   5  15        0.60       10.46      5.61 o 
  -2   5  15       89.37       70.93      6.04 o 
  -1   5  15        1.09       13.18      7.65 o 
   0   5  15        5.63        3.15     10.54 o 
   1   5  15       40.07       43.14      6.33 o 
   2   5  15        3.00        1.85      5.21 o 
   3   5  15        0.56        2.08      4.57 o 
  -5   6  15        3.84        8.90      4.24 o 
  -4   6  15       11.45       19.14      5.92 o 
  -3   6  15        4.40        0.45      7.29 o 
  -2   6  15        5.06       -2.01      7.29 o 
  -1   6  15        1.90       -5.21      5.21 o 
   0   6  15       12.65       14.14      5.73 o 
   1   6  15        8.45       14.20      7.10 o 
   2   6  15        2.19       -3.34      3.98 o 
   3   6  15       95.98      103.19      5.19 o 
  -5   7  15       10.47       17.43      5.52 o 
  -4   7  15       30.40       22.41      5.90 o 
  -3   7  15        0.11        7.21      8.50 o 
  -2   7  15        3.40       14.46      5.89 o 
  -1   7  15       12.97       34.41      9.95 o 
   0   7  15       57.53       53.10      4.76 o 
   1   7  15       15.29       11.02      6.72 o 
   2   7  15        1.88        6.18      5.63 o 
   3   7  15       22.80       14.70      6.87 o 
  -4   8  15       13.32       11.30      4.83 o 
  -3   8  15       39.98       60.99     24.00 o 
  -2   8  15        0.74       -3.80      4.60 o 
  -1   8  15      123.53      143.54      6.98 o 
   0   8  15        4.37       -4.06      7.69 o 
   1   8  15       18.68       14.07      4.67 o 
   2   8  15       57.29       71.17      7.40 o 
   3   8  15       61.83       51.97      4.35 o 
  -4   9  15       15.14       25.48      6.52 o 
  -3   9  15       36.58       23.18      7.82 o 
  -2   9  15       12.61       17.68      5.25 o 
  -1   9  15        0.02        1.46      7.79 o 
   0   9  15        8.50        6.60      4.76 o 
   1   9  15        1.24        4.10      6.85 o 
   2   9  15        0.00       13.16      5.58 o 
  -3  10  15        0.93       22.30     10.02 o 
  -2  10  15        0.18        5.31      5.40 o 
  -1  10  15        0.02        3.32      4.79 o 
   0  10  15       24.23       25.20      4.93 o 
   1  10  15       44.08       49.27      7.03 o 
   2  10  15       37.95       46.13      5.73 o 
  -3  11  15       21.97       24.65      6.57 o 
  -2  11  15       13.36       20.84      5.96 o 
  -1  11  15        0.02       -6.41      9.20 o 
   0  11  15        9.90       19.46      6.33 o 
   1  11  15        2.85       -2.73      4.25 o 
  -2  12  15        8.94        4.46      8.96 o 
  -1  12  15        1.20        3.20      6.51 o 
   0  12  15        0.83        4.27      7.83 o 
   1  12  15        1.56       -0.57      5.66 o 
  -4   0  16        2.82       -5.80      7.82 o 
  -2   0  16       18.13       12.00      9.98 o 
   0   0  16       81.60       75.62      5.84 o 
   2   0  16       14.99       12.35      7.08 o 
  -5   1  16        0.02       12.68      7.96 o 
  -4   1  16        0.29       11.60     16.52 o 
  -3   1  16        0.22       20.03      6.09 o 
  -2   1  16       10.26        4.52     17.60 o 
  -1   1  16        0.11       -0.06      5.71 o 
   0   1  16       31.48       36.87      4.30 o 
   1   1  16        4.08        2.78      6.93 o 
   2   1  16        0.31        0.06      7.32 o 
   3   1  16        3.23       10.32      6.33 o 
  -4   2  16       28.72       27.17      7.63 o 
  -3   2  16        8.39       11.95      7.29 o 
  -2   2  16        9.12       15.75      5.91 o 
  -1   2  16        0.45       -1.78      9.78 o 
   0   2  16       49.45       53.55      4.25 o 
   1   2  16       14.15       11.97      4.28 o 
   2   2  16       18.85        9.91      4.47 o 
   3   2  16       32.26       40.28      5.10 o 
  -4   3  16        0.32       -7.82      7.82 o 
  -3   3  16        9.25       16.33      7.53 o 
  -2   3  16        5.76        7.23      6.01 o 
  -1   3  16        0.40        6.74      6.99 o 
   0   3  16       16.51       24.07      4.62 o 
   1   3  16        7.70       16.26      3.93 o 
   2   3  16       59.43       59.72      4.66 o 
   3   3  16       20.55       31.74      6.52 o 
  -4   4  16        1.47       -0.55      7.96 o 
  -3   4  16        1.55       -2.48     11.40 o 
  -2   4  16        4.50        1.55      5.20 o 
  -1   4  16       14.31       12.85      7.91 o 
   0   4  16       25.44       36.11      8.16 o 
   1   4  16        1.85        6.55      7.61 o 
   2   4  16        0.25        3.04      6.75 o 
   3   4  16       17.43       26.80     10.65 o 
  -4   5  16        0.00       10.58      6.51 o 
  -3   5  16        7.27        2.45     11.19 o 
  -2   5  16        5.25        9.34      7.34 o 
  -1   5  16        0.69        6.78      7.99 o 
   0   5  16       42.29       54.66     10.53 o 
   1   5  16        2.73       -0.53      6.83 o 
   2   5  16       29.96       26.53      4.54 o 
  -4   6  16        4.85        1.73      6.51 o 
  -3   6  16       10.21       13.27      6.33 o 
  -2   6  16        0.83        0.92      6.06 o 
  -1   6  16       91.38       77.66      6.23 o 
   0   6  16       15.91       14.19      5.34 o 
   1   6  16       46.41       40.75      4.51 o 
   2   6  16        2.42        5.68      6.85 o 
  -4   7  16        5.61       21.44     11.60 o 
  -3   7  16       15.88       15.17      7.75 o 
  -2   7  16       37.72       31.15      9.35 o 
  -1   7  16       23.22       35.11      5.36 o 
   0   7  16       50.08       58.64      4.43 o 
   1   7  16       18.16        6.43      8.90 o 
   2   7  16        6.80       36.81     13.10 o 
  -3   8  16        1.02        1.73      6.47 o 
  -2   8  16        9.14       14.05      5.60 o 
  -1   8  16        4.92        9.84      5.46 o 
   0   8  16        8.09        3.47      6.58 o 
   1   8  16        0.00       11.50      4.48 o 
  -3   9  16        7.31       27.97      8.34 o 
  -2   9  16        9.00       12.14      6.90 o 
  -1   9  16        1.17       61.01     37.36 o 
   0   9  16       24.01       35.52      5.59 o 
   1   9  16        0.42        0.00      4.33 o 
  -2  10  16        1.24       27.74      6.59 o 
  -1  10  16        4.80       17.51     11.04 o 
   0  10  16        0.05       -2.19      4.67 o 
  -3   0  17       38.22       41.00     11.19 o 
  -1   0  17        7.57       33.98      7.55 o 
   1   0  17       15.38       10.93      7.96 o 
  -3   1  17        1.11        2.31     17.40 o 
  -2   1  17        3.63       -0.07     10.52 o 
  -1   1  17       17.55       17.79      4.84 o 
   0   1  17       13.15       21.25      4.77 o 
   1   1  17        0.72       21.95     10.89 o 
   2   1  17       33.12       32.58      4.41 o 
  -3   2  17        0.81       -6.41     11.93 o 
  -2   2  17        4.26       18.32      6.29 o 
  -1   2  17        5.22       13.37      5.43 o 
   0   2  17        2.12        2.11      7.62 o 
   1   2  17       23.80       22.79      4.36 o 
  -3   3  17       37.64       39.26      6.58 o 
  -2   3  17       11.25        0.67     15.64 o 
  -1   3  17        0.58       -0.90      5.62 o 
   0   3  17       58.05       59.49      4.97 o 
   1   3  17        4.43        2.49      6.48 o 
  -3   4  17        0.15        8.16      6.51 o 
  -2   4  17       19.11        5.10      6.88 o 
  -1   4  17        0.92       10.78      5.35 o 
   0   4  17       36.14       45.89      4.35 o 
   1   4  17        3.56       17.97      4.90 o 
  -3   5  17       16.17       17.53      8.20 o 
  -2   5  17        3.28        3.94      5.01 o 
  -1   5  17       22.63       33.39      5.48 o 
   0   5  17       39.59       48.50      5.66 o 
   1   5  17       19.51       27.60      9.88 o 
  -2   6  17        0.14       34.27      6.43 o 
  -1   6  17        0.87       13.49      5.51 o 
   0   6  17       12.70       20.18      4.60 o 
  -1   7  17        0.28        3.83      6.56 o 
   0   7  17        0.03       10.73      4.71 o 
                                                 
